# Supplementary material for: A High Protein Model Alters the Endometrial Transcriptome of Mares
Source: Genes (Basel). 2019 Jul 30;10(8):576. doi: 10.3390/genes10080576 (PMC6723232; doi:10.3390/genes10080576)
Supplement: Supplementary file 1 [file genes-10-00576-s001.zip]

Archive with 10 entries (7 files):
- Supplementary files/
- Supplementary files/Supplementary Table 1.xlsx
- __MACOSX/
- __MACOSX/Supplementary files/
- __MACOSX/Supplementary files/._Supplementary Table 1.xlsx
- Supplementary files/Supplementary table 3.xlsx
- __MACOSX/Supplementary files/._Supplementary table 3.xlsx
- Supplementary files/Supplementary table 2.pdf
- __MACOSX/Supplementary files/._Supplementary table 2.pdf
- __MACOSX/._Supplementary files
