# Supplementary material for: A High Protein Model Alters the Endometrial Transcriptome of Mares
Source: Genes (Basel). 2019 Jul 30;10(8):576. doi: 10.3390/genes10080576 (PMC6723232; doi:10.3390/genes10080576)
Supplement: Supplementary file 1 [file genes-10-00576-s001.zip › Supplementary files/Supplementary Table 1.xlsx]

## Sheet: Sheet1
Supplementary Table 1. Forward and reverse primers used for quantitative Real-Time PCR analysis.
Gene symbol	Forward primer sequence (5’-3’)	Reverse primer sequence (5’-3’)	Accession number	Product size
B2M	GTGTTCCGAAGGTTCAGGTT	ATTTCAATCTCAGGCGGATG	NM_001082502.3	103
EEF1A1	CAACATCGTCGTCATTGGGC	CAGCAGCCTCCTTCTCGAAT	NM_001081781.1	119
ANGPTL4	GGCTCCGTGGACTTTAACCA	GGTCCCCCATGATGAGATGC	XM_023644667.1	107
AQP5	CCTGCTCTTCCCCAACTCG	GGCTCATACGTGCCCTTGAC	AJ514427	66
CA2	TACTGGACCTACCCAGGCTC	TGCCCTCCGCGTTGAAATTA	XM_001488490.4	136
EGF	CCCCAGGCAATGGAGTGTAG	AGCTCCATTTAGAGCGGTGG	XM_014737940.2	143
ENPP1	GATCCAGACCAGGCTCCCTC	TCCGAGCTCTGTGTAACCTCA	XM_023651100.1	148
ERRFI1	AAGACAGGCCTCCGAAAGTG	CAGGCTTTTAGGACTGGGGG	XM_023635858.1	77
ETV1	GGGGAAGTGCTGGGCAATAA	GCAATGGCGATCAACGAGAC	XM_005609238.3	122
FADS1	CCACGTCTTCTTCCTGCTGT	CCCCCTGAACTGTGCTGAG	XM_023654188.1	134
IGFBP3	GGAAACAGCAGTGAGTCGGA	CTTGGTGTGGATCGTGTGGA	XM_023639032.1	111
INSR	GTGAGTACGAGGAGTCTGCC	GAGACGGTCTGGGGACAAAA	XM_023644608.1	141
ITGB8	CATCGTGGTGCCAAATGACG	GGCCTAGTGAGGGATGTTCC	XM_001497221.5	86
KCNA3	AGTTTGATGGACCCGTCAGC	TTCCAGGAGGGGAGTTTCCA	XM_023641433.1	148
LAMC2	CTGGAGAGCGCTGTGATAGG	GGTACAGCCCTGAGGGTTTC	NM_001081768.1	71
PIGR	GTTTTGGCAGCAGCATCCAG	ACTCCTTGCGAGGGATGTTT	XM_014739411.2	134
PRLR	GTCACTGCTCCCGAAACAGA	GTCACCTGGGACACCTTAGC	XM_001500104.4	96
SERPINA14	CTGACAGATGCAAAGAGCAGC	AAAAGTCCGCAGAGGGTGAG	XM_014735597.1	131
SGK1	GGGTGTGAAGTGAAAGAGCCA	AAAGTCGTTCAGGCCCATCC	XM_023651133.1	123
SPINK7	TTTTCCCTCGTGTTGGCTGA	AGGGCACAACAACCTTCTCC	XM_003362870.2	88
Primers were generated using the National Center for Biotechnology Information (NCBI) primer-BLAST tool. Key: beta-2-Microglobulin (B2M), eukaryotic Translation Elongation Factor 1 Alpha 1 (EEF1A1), angiopoietin like 4 (ANGPTL4), aquaporin 5 (AQP5), carbonic anhydrase 2 (CA2), epidermal growth factor (EGF), ectonucleotide pyrophosphatase/phosphodiesterase 1 (ENPP1), ERBB receptor feedback inhibit…
