# Supplementary material for: A High Protein Model Alters the Endometrial Transcriptome of Mares
Source: Genes (Basel). 2019 Jul 30;10(8):576. doi: 10.3390/genes10080576 (PMC6723232; doi:10.3390/genes10080576)
Supplement: Supplementary file 1 [file genes-10-00576-s001.zip › Supplementary files/Supplementary table 3.xlsx]

## Sheet: Sheet4
Supplementary Table 3: List of genes identified in modules with a significant relationship with the traits analyzed.
Gene	Module Membership Salmon	Module Membership Brown	Module Membership Blue	Module Membership Pink	Pvalue Salmon	Pvalue Brown	Pvalue Blue	Pvalue Pink
A1BG	0.113745	0.254995	-0.242069	0.163956	0.698627	0.378954	0.404394	0.575423
A1CF	0.410886	0.727196	-0.777711	-0.230257	0.144443	0.00320799	0.00105835	0.428391
A2ML1	-0.421771	-0.514827	0.478912	0.289969	0.133067	0.0595931	0.0831762	0.314592
A3F2	0.507422	0.0659038	-0.14921	-0.441693	0.0640044	0.822881	0.610677	0.113838
A4GALT	-0.52133	-0.963009	0.851064	0.576647	0.0559033	3.42e-08	0.000113419	0.0308731
AAAS	-0.545909	-0.522425	0.616148	0.61281	0.0434387	0.055299	0.0189589	0.019803
AACS	0.235636	0.315023	-0.32428	0.0947023	0.417375	0.27262	0.258	0.747429
AADAC	0.545357	0.898356	-0.937768	-0.665169	0.0436944	1.27e-05	7.33e-07	0.00943403
AADACL2	0.338475	0.674104	-0.579215	-0.506211	0.236521	0.00819868	0.0299625	0.064747
AADAT	0.0708221	-0.350686	0.341353	-0.0470771	0.809875	0.218951	0.232303	0.87303
AAED1	0.359052	0.386651	-0.583465	-0.708567	0.207396	0.172046	0.0284989	0.00455933
AAGAB	-0.302775	-0.533984	0.392334	0.594847	0.292701	0.0492013	0.165287	0.0248429
AAK1	0.427946	0.407022	-0.602477	-0.560393	0.126888	0.148632	0.0225968	0.0371238
AAMDC	-0.128745	-0.11672	0.330227	0.574703	0.660921	0.691092	0.248863	0.0315763
AAMP	-0.557133	-0.520223	0.719442	0.816161	0.038482	0.0565194	0.00372549	0.000370334
AANAT	0.0432866	0.417957	-0.297489	0.104162	0.883187	0.136982	0.301626	0.723064
AARD	-0.582419	-0.489441	0.5373	0.385995	0.0288541	0.0756794	0.0475464	0.172837
AARS	-0.227425	-0.425288	0.369662	0.337774	0.434251	0.129524	0.193306	0.237555
AARS2	-0.224074	0.492022	-0.403303	-0.0070201	0.441233	0.0739175	0.15274	0.980998
AASDH	-0.0729041	0.0838377	-0.256936	-0.283803	0.804383	0.775685	0.375211	0.325456
AASDHPPT	0.26059	0.274964	-0.479591	-0.600937	0.368215	0.341393	0.0826774	0.0230373
AASS	0.266361	0.511844	-0.692996	-0.690128	0.357313	0.0613429	0.00600007	0.0063002
AATF	-0.209257	-0.400803	0.560793	0.625568	0.472769	0.155542	0.0369596	0.0167234
AATK	0.241732	-0.139648	0.132708	-0.131762	0.405068	0.633972	0.65108	0.653425
ABAT	-0.107284	0.370279	-0.369669	-0.547707	0.715073	0.192505	0.193297	0.0426149
ABCA1	0.484092	0.561716	-0.747711	-0.808358	0.0794255	0.0365826	0.00210749	0.000466736
ABCA10	0.358416	0.503946	-0.676749	-0.694096	0.208261	0.0661531	0.00785818	0.00588791
ABCA13	-0.195311	-0.0950531	0.008295	-0.26237	0.503403	0.746521	0.977548	0.364833
ABCA2	0.602819	0.431758	-0.5325	-0.525333	0.0224998	0.123173	0.0499553	0.0537162
ABCA3	-0.41295	-0.768149	0.663392	0.540224	0.142239	0.00133234	0.009696	0.0461208
ABCA4	0.151922	0.624261	-0.486651	-0.217871	0.604132	0.0170209	0.0776172	0.454306
ABCA5	0.300717	0.440246	-0.672779	-0.673836	0.296158	0.115165	0.00837357	0.00823376
ABCA6	0.536607	0.532492	-0.713006	-0.764496	0.0478886	0.0499598	0.00420295	0.0014508
ABCA7	-0.652624	-0.872365	0.93349	0.71586	0.0114053	4.71e-05	1.08e-06	0.00398564
ABCA8	0.184698	0.309517	-0.550529	-0.645625	0.527308	0.281543	0.0413451	0.0126346
ABCA9	0.0241656	0.174107	-0.337271	-0.477067	0.934647	0.551652	0.238298	0.0845413
ABCB1	0.446419	0.590466	-0.74632	-0.693899	0.10957	0.0262059	0.00217098	0.00590785
ABCB10	0.276974	0.0821156	-0.327587	-0.537919	0.337732	0.780188	0.252896	0.0472419
ABCB11	0.0957232	-0.384338	0.35224	0.0541453	0.744788	0.174847	0.216775	0.854141
ABCB5	0.219331	0.453829	-0.54674	-0.305425	0.451214	0.103104	0.0430564	0.288286
ABCB6	-0.46967	-0.262292	0.183705	0.0843367	0.0901731	0.364982	0.52957	0.774381
ABCB7	-0.00688026	-0.133354	-0.0808628	-0.0912587	0.981376	0.649481	0.783469	0.756355
ABCB8	-0.567595	-0.844152	0.913251	0.768778	0.0342486	0.000146575	5.09e-06	0.00131272
ABCB9	-0.0706303	-0.198618	0.365474	0.484185	0.810382	0.496059	0.198793	0.0793596
ABCC1	0.0946723	0.156813	-0.251248	-0.437695	0.747507	0.592396	0.386239	0.117534
ABCC10	0.27355	0.406512	-0.271363	-0.00811296	0.343982	0.149191	0.348008	0.97804
ABCC11	-0.551424	-0.569297	0.338487	0.258713	0.040948	0.0335942	0.236503	0.371799
ABCC2	-0.212411	0.428199	-0.476852	-0.311895	0.465969	0.126639	0.0847015	0.277669
ABCC3	0.415544	0.879835	-0.800869	-0.390983	0.139498	3.34e-05	0.000577317	0.166878
ABCC4	0.237195	0.261375	-0.260767	-0.464077	0.414209	0.366721	0.367878	0.0946021
ABCC5	0.0733828	-0.315246	0.0888113	0.0290992	0.803122	0.272262	0.762716	0.921339
ABCC6	-0.292662	0.109671	-0.146063	-0.196823	0.309912	0.708984	0.618308	0.500039
ABCC8	-0.523072	-0.371626	0.287308	0.430352	0.0549438	0.190767	0.319255	0.124534
ABCD1	-0.487495	-0.741409	0.837828	0.538244	0.0770273	0.00240741	0.000183413	0.0470824
ABCD3	0.253877	0.173328	-0.453388	-0.49162	0.381119	0.55346	0.103482	0.0741899
ABCD4	-0.567992	-0.731111	0.681922	0.601914	0.0340953	0.00296915	0.00722393	0.0227569
ABCE1	0.173717	0.335985	-0.518581	-0.537759	0.552556	0.240206	0.0574426	0.0473203
ABCF1	-0.0811105	0.121474	0.0799723	0.356351	0.78282	0.679111	0.785803	0.211084
ABCF2	-0.494852	-0.792032	0.783676	0.637081	0.0720193	0.000733909	0.00091161	0.0142699
ABCF3	-0.191959	0.41817	-0.252568	0.240938	0.510899	0.136762	0.383664	0.406659
ABCG1	0.402826	0.817923	-0.858802	-0.70574	0.153272	0.000350962	8.38e-05	0.00479833
ABCG2	0.167644	0.161551	-0.37863	-0.377754	0.566738	0.581114	0.181885	0.182981
ABCG4	-0.20436	-0.412236	0.426751	0.257143	0.483423	0.142999	0.128069	0.374813
ABCG5	0.363395	0.511494	-0.491944	-0.580419	0.201553	0.0615506	0.0739706	0.0295421
ABHD1	0.519372	0.927457	-0.78002	-0.454436	0.0569969	1.8e-06	0.00099946	0.102586
ABHD10	0.217756	0.305932	-0.507586	-0.111266	0.45455	0.287444	0.0639043	0.704923
ABHD11	-0.0526912	-0.0758004	0.256797	0.520793	0.858021	0.796757	0.375477	0.0562018
ABHD12	-0.535104	-0.841173	0.92691	0.857664	0.0486377	0.000163097	1.88e-06	8.77e-05
ABHD12B	0.260861	0.296098	-0.411344	-0.503694	0.367699	0.304002	0.143952	0.0663112
ABHD13	0.236117	0.321421	-0.543904	-0.636425	0.416396	0.262464	0.0443712	0.0144019
ABHD14A	-0.614737	-0.738834	0.816363	0.727724	0.0193122	0.00253924	0.000368066	0.0031749
ABHD14B	-0.692197	-0.868293	0.869908	0.800608	0.00608254	5.64e-05	5.26e-05	0.000581519
ABHD15	0.622147	0.761206	-0.870525	-0.51833	0.0175107	0.00156455	5.12e-05	0.0575847
ABHD16A	-0.0891173	-0.646892	0.746932	0.458256	0.76192	0.012405	0.00214284	0.0993688
ABHD17A	-0.502983	-0.839394	0.943606	0.731736	0.0667576	0.000173665	4.11e-07	0.00293235
ABHD17B	0.153745	0.198138	-0.355462	-0.521695	0.599748	0.497122	0.212306	0.0557015
ABHD17C	0.696708	0.853952	-0.894895	-0.645233	0.00562824	0.000101512	1.55e-05	0.0127063
ABHD18	-0.0400226	0.0381548	-0.253245	-0.501074	0.891946	0.896964	0.382347	0.0679678
ABHD2	0.254933	0.346853	-0.614834	-0.621113	0.379073	0.224375	0.019288	0.0177541
ABHD3	0.585021	0.542987	-0.707558	-0.640941	0.0279768	0.0448028	0.00464353	0.0135122
ABHD4	0.0695697	-0.219878	0.210843	0.181904	0.813183	0.450057	0.469345	0.533684
ABHD5	0.255596	0.380179	-0.64103	-0.566381	0.377793	0.179957	0.0134952	0.0347214
ABHD6	0.0192302	-0.420739	0.348273	0.230403	0.947975	0.134119	0.222355	0.42809
ABHD8	-0.544168	-0.472569	0.656405	0.615372	0.044248	0.0879354	0.0107807	0.0191526
ABI1	0.240388	0.207391	-0.419074	-0.607082	0.407765	0.476816	0.135827	0.0213172
ABI2	0.181456	0.284256	-0.469273	-0.478647	0.534709	0.324651	0.090483	0.0833712
ABI3	0.334829	0.131516	0.03326	0.144489	0.24193	0.654035	0.91013	0.622137
ABI3BP	0.0903708	0.0700698	-0.0877917	-0.49568	0.758661	0.811862	0.76537	0.07147
ABL1	0.135852	0.226814	-0.412563	-0.695859	0.643309	0.435519	0.14265	0.00571158
ABL2	0.256605	0.509334	-0.731156	-0.499849	0.375847	0.0628437	0.00296652	0.0687519
ABLIM1	0.570566	0.82717	-0.84244	-0.576047	0.0331121	0.000262229	0.000155893	0.031089
ABLIM2	0.720648	0.541855	-0.554993	-0.523426	0.00364098	0.0453393	0.0393933	0.0547503
ABLIM3	0.748295	0.92752	-0.792065	-0.557475	0.00208126	1.79e-06	0.000733249	0.0383377
ABO	0.230859	-0.0197769	0.24191	0.0058061	0.427151	0.946498	0.404711	0.984284
ABR	-0.112436	-0.10926	-0.137778	-0.498733	0.701948	0.71003	0.638565	0.0694726
ABRACL	-0.54004	-0.888414	0.865616	0.517547	0.0462095	2.18e-05	6.33e-05	0.0580291
ABRAXAS1	0.243302	0.314069	-0.556607	-0.633838	0.401929	0.274154	0.0387044	0.0149311
ABRAXAS2	0.23921	0.303792	-0.50392	-0.569295	0.410136	0.291002	0.0661696	0.0335948
ABT1	-0.473062	-0.396054	0.404027	0.299938	0.0875587	0.160959	0.151934	0.297473
ABTB1	0.329094	0.160293	-0.0654479	0.302703	0.250589	0.5841	0.824089	0.292821
ABTB2	-0.178233	0.310188	-0.165836	-0.316662	0.542111	0.280447	0.570987	0.269997
ACAA1	-0.141779	-0.477552	0.423365	0.699048	0.628752	0.0841806	0.131453	0.0054032
ACAA2	0.314927	0.579833	-0.491308	-0.230923	0.272774	0.0297463	0.074402	0.42702
ACACA	-0.306068	-0.299853	0.0264613	0.129658	0.287219	0.297615	0.928452	0.65865
ACACB	-0.238214	-0.726329	0.486078	0.168516	0.412146	0.00326282	0.0780196	0.564691
ACAD10	0.468216	0.72568	-0.779104	-0.488742	0.0913106	0.00330438	0.0010225	0.0761617
ACAD11	0.070251	0.069129	-0.291086	-0.499072	0.811383	0.814348	0.312647	0.069253
ACAD8	0.0346597	0.166033	-0.132346	0.228282	0.906363	0.570524	0.651978	0.432472
ACADL	-0.146505	-0.458835	0.228809	-0.0678593	0.617233	0.0988875	0.431381	0.817705
ACADM	0.358952	0.425678	-0.629755	-0.66325	0.207531	0.129135	0.0157966	0.00971719
ACADS	-0.379844	-0.814125	0.64529	0.583762	0.180373	0.000393775	0.012696	0.0283989
ACADSB	-0.727267	-0.853697	0.799575	0.622486	0.0032035	0.00010252	0.000598405	0.0174313
ACADVL	-0.527171	-0.75819	0.792714	0.8645	0.0527326	0.00167496	0.000720723	6.63e-05
ACAN	0.282102	0.451697	-0.4193	-0.403089	0.328489	0.104937	0.135595	0.152978
ACAP1	-0.0380412	-0.0280086	0.219986	0.196959	0.897269	0.924279	0.449827	0.499736
ACAP2	0.390949	0.433586	-0.633488	-0.765484	0.166917	0.121417	0.015004	0.00141798
ACAP3	-0.492866	-0.75897	0.879478	0.648634	0.0733479	0.00164583	3.4e-05	0.0120943
ACAT1	0.350405	0.0367091	-0.142718	-0.0217924	0.219346	0.90085	0.626457	0.941054
ACAT2	-0.63898	-0.667921	0.5414	0.547778	0.0138932	0.00903917	0.0455561	0.0425827
ACBD3	0.166818	0.137519	-0.365585	-0.51194	0.568677	0.639203	0.198646	0.0612861
ACBD4	-0.412324	-0.355099	0.549902	0.45355	0.142904	0.212807	0.0416249	0.103343
ACBD5	0.101399	0.0356791	-0.262132	-0.487365	0.730156	0.90362	0.365285	0.0771184
ACBD6	-0.391438	-0.593759	0.572569	0.801124	0.166341	0.0251762	0.0323618	0.000573244
ACBD7	-0.281361	-0.303592	0.226217	-0.10546	0.329817	0.291335	0.436761	0.719739
ACCS	-0.500288	-0.469884	0.662724	0.692322	0.0684704	0.0900068	0.00979591	0.00606954
ACCSL	0.466103	0.421831	-0.399247	-0.234527	0.0929807	0.133006	0.157303	0.419634
ACD	0.167111	0.0875439	0.179758	0.129576	0.567989	0.766015	0.538603	0.658855
ACE	-0.669984	-0.665549	0.712819	0.586516	0.0087517	0.00937871	0.00421751	0.027482
ACE2	0.556468	0.0499465	-0.184184	-0.040563	0.0387635	0.865354	0.528477	0.890495
ACER2	-0.32049	-0.386566	0.17698	0.134719	0.263928	0.172147	0.545001	0.646107
ACER3	-0.572207	-0.75382	0.734284	0.568045	0.0324965	0.0018458	0.00278607	0.0340746
ACHE	-0.635511	-0.705014	0.739664	0.448767	0.0145872	0.0048613	0.0024961	0.107493
ACIN1	-0.457177	-0.446505	0.618024	0.520714	0.100271	0.109494	0.0184966	0.0562459
ACKR1	0.260859	0.656804	-0.440979	-0.00325981	0.367702	0.0107163	0.114491	0.991176
ACKR2	-0.179379	-0.367509	0.451526	0.264885	0.539473	0.196114	0.105085	0.360084
ACKR3	0.292921	0.173213	-0.335675	-0.483314	0.309466	0.553728	0.240668	0.0799809
ACKR4	0.286758	-0.15007	-0.0068382	-0.395339	0.320223	0.608598	0.98149	0.161786
ACLY	-0.0687803	-0.100194	-0.123213	-0.255154	0.815269	0.733255	0.674747	0.378647
ACMSD	-0.132643	0.0670101	-0.1236	0.122496	0.651241	0.819952	0.673775	0.676544
ACO1	-0.212472	-0.514681	0.509929	0.495027	0.465838	0.0596778	0.0624853	0.0719029
ACO2	-0.219732	-0.48105	0.567572	0.665996	0.450364	0.0816133	0.0342575	0.00931412
ACOD1	0.0586054	-0.0760551	0.102492	-0.0353794	0.842258	0.796087	0.727347	0.904426
ACOT11	0.175853	0.207553	-0.413332	-0.332971	0.547605	0.476465	0.141833	0.244715
ACOT12	-0.328268	-0.287945	0.030622	-0.208523	0.251852	0.318135	0.917235	0.474359
ACOT13	-0.235012	-0.544176	0.694987	0.36783	0.418645	0.0442442	0.00579826	0.195695
ACOT4	-0.304441	0.225881	-0.204814	0.281342	0.289921	0.43746	0.482432	0.32985
ACOT6	0.335941	0.431342	-0.59423	-0.728154	0.240272	0.123574	0.0250315	0.00314815
ACOT7	-0.40512	-0.48735	0.578179	0.748589	0.150724	0.0771286	0.0303272	0.00206816
ACOT8	-0.431476	-0.638807	0.686883	0.802795	0.123445	0.0139273	0.00665377	0.000547065
ACOT9	0.326526	0.423503	-0.536861	-0.422929	0.254527	0.131314	0.0477632	0.131893
ACOX1	0.154344	0.175748	-0.431066	-0.381345	0.598309	0.547848	0.123842	0.178515
ACOX2	0.373315	0.0258336	-0.217263	-0.189406	0.1886	0.930145	0.455597	0.516643
ACOX3	0.411532	0.137576	-0.330561	-0.376265	0.143751	0.639061	0.248356	0.184853
ACOXL	0.336044	0.728437	-0.594233	-0.379668	0.240119	0.00313067	0.0250304	0.180591
ACP1	0.00826847	-0.023585	-0.00675399	0.42491	0.97762	0.936214	0.981718	0.129901
ACP2	-0.078043	0.156487	0.127002	0.322668	0.790864	0.593175	0.665267	0.260512
ACP5	0.0363292	0.395718	-0.243866	0.108641	0.901872	0.161346	0.400803	0.711609
ACP6	0.384237	0.544153	-0.44641	0.131192	0.174969	0.0442549	0.109579	0.654839
ACP7	0.461392	0.274307	-0.140687	0.0141387	0.0967807	0.342596	0.631425	0.961739
ACPP	0.397123	0.23955	-0.40387	-0.373947	0.159729	0.409451	0.152109	0.187794
ACR	0.241143	-0.19307	0.194323	-0.0762816	0.406248	0.508409	0.505608	0.795492
ACRBP	0.0397924	-0.503575	0.608624	0.250154	0.892564	0.0663857	0.0209014	0.388379
ACSBG2	-0.0190324	-0.47661	0.543757	0.544569	0.94851	0.084882	0.0444405	0.0440604
ACSF2	-0.480633	-0.70746	0.780059	0.658715	0.0819165	0.00465183	0.000998496	0.0104123
ACSF3	-0.410146	-0.564786	0.766591	0.65636	0.145239	0.0353498	0.0013819	0.0107881
ACSL1	0.1068	-0.219246	-0.0353959	-0.29368	0.71631	0.451392	0.904382	0.308154
ACSL3	-0.62001	-0.923238	0.749351	0.482599	0.0180165	2.5e-06	0.0020345	0.080494
ACSL4	0.352947	0.586894	-0.666165	-0.68173	0.215789	0.0273579	0.00928963	0.00724684
ACSL5	0.227878	-0.339206	0.374654	0.363502	0.43331	0.235445	0.186893	0.201409
ACSL6	-0.179641	-0.0760678	0.0200859	-0.188354	0.538872	0.796054	0.945663	0.519017
ACSM3	0.675103	0.509385	-0.664495	-0.631761	0.00806882	0.0628128	0.00953281	0.0153667
ACSM4	-0.645871	-0.500371	0.519299	0.421941	0.0125898	0.068417	0.057038	0.132894
ACSM5	0.192379	0.509349	-0.524409	-0.576601	0.509957	0.0628348	0.0542153	0.0308898
ACSS1	-0.322973	-0.692598	0.555694	0.261992	0.260036	0.00604099	0.0390927	0.365551
ACSS2	0.507482	0.538369	-0.52295	-0.262247	0.0639675	0.0470214	0.0550107	0.365066
ACSS3	0.355542	0.241789	-0.447739	-0.65604	0.212195	0.404953	0.108399	0.0108399
ACTA1	0.131935	0.146621	-0.0932222	0.365633	0.652997	0.616953	0.751262	0.198583
ACTA2	0.164474	0.348291	-0.1828	0.0484332	0.574198	0.222331	0.531635	0.869401
ACTB	-0.430862	-0.810845	0.878601	0.582092	0.124039	0.000434043	3.54e-05	0.0289659
ACTG1	-0.543584	-0.84997	0.917678	0.863342	0.0445214	0.000118219	3.76e-06	6.96e-05
ACTG2	-0.13069	0.128211	0.0147973	0.132242	0.656084	0.662252	0.959958	0.652235
ACTL6A	-0.0163341	0.0565399	-0.296553	-0.295391	0.955803	0.847757	0.303224	0.305212
ACTL7B	0.377395	0.499722	-0.587198	-0.307685	0.183431	0.0688339	0.0272585	0.28455
ACTN1	0.570041	0.434136	-0.627229	-0.584326	0.0333108	0.120892	0.0163509	0.0282091
ACTN2	0.32001	0.594258	-0.684631	-0.300104	0.264685	0.0250228	0.0069081	0.297192
ACTN3	0.0632995	0.198478	-0.223453	-0.317753	0.829785	0.496368	0.442534	0.268258
ACTN4	0.175052	-0.171631	0.213499	-0.111975	0.54946	0.55741	0.463632	0.703121
ACTR10	0.105579	0.261908	-0.47585	-0.219299	0.719434	0.365709	0.0854504	0.45128
ACTR1A	-0.653314	-0.868293	0.897353	0.896328	0.0112893	5.64e-05	1.35e-05	1.43e-05
ACTR1B	0.275403	0.783267	-0.636345	-0.213316	0.340591	0.000921134	0.014418	0.464027
ACTR2	0.235817	0.213801	-0.464563	-0.511114	0.417006	0.462986	0.094211	0.0617769
ACTR3	-0.407807	-0.614682	0.405342	0.112722	0.147775	0.0193262	0.150478	0.701223
ACTR3B	-0.238788	-0.572437	0.361086	0.339876	0.410988	0.0324109	0.204646	0.234462
ACTR5	-0.188292	-0.0364399	0.335922	0.437219	0.519157	0.901574	0.240301	0.117979
ACTR6	0.0751498	0.27737	-0.500221	-0.350465	0.798469	0.337013	0.0685131	0.219261
ACTR8	0.295627	0.665352	-0.798067	-0.493949	0.304808	0.00940741	0.000623739	0.0726213
ACTRT3	-0.498814	-0.76546	0.740462	0.845177	0.0694201	0.00141875	0.00245523	0.000141214
ACVR1	0.0151777	0.0593047	-0.236923	-0.366017	0.958929	0.840397	0.414761	0.198075
ACVR1B	0.674495	0.747501	-0.848414	-0.73852	0.00814759	0.00211696	0.00012532	0.00255566
ACVR1C	0.230056	0.00134865	-0.120319	-0.207932	0.428805	0.996349	0.682017	0.475641
ACVR2A	0.306394	0.449321	-0.660494	-0.780526	0.28668	0.107006	0.0101352	0.000986916
ACVR2B	0.388333	0.599423	-0.781376	-0.709443	0.170027	0.0234764	0.000966123	0.00448718
ACVRL1	-0.0122975	-0.121033	0.276029	-0.0121475	0.966719	0.680221	0.339451	0.967124
ACY1	-0.464442	-0.736431	0.869673	0.80668	0.0943083	0.00266735	5.31e-05	0.000489897
ACYP1	-0.599516	-0.238669	0.186103	0.472406	0.0234495	0.411228	0.524116	0.0880604
ACYP2	-0.452992	-0.745807	0.617781	0.298673	0.103821	0.0021948	0.018556	0.299614
ADA	0.352364	-0.0500592	0.155479	0.449344	0.216601	0.865053	0.595587	0.106985
ADA2	0.177131	-0.18659	0.100214	-0.464569	0.544653	0.52301	0.733205	0.0942066
ADAL	-0.162722	0.158175	-0.310523	-0.35322	0.57834	0.589143	0.2799	0.215409
ADAM10	0.083696	0.0511897	-0.279856	-0.492986	0.776055	0.862031	0.33252	0.0732672
ADAM11	-0.130446	-0.752236	0.718893	0.306679	0.656691	0.00191102	0.00376443	0.28621
ADAM12	-0.241374	-0.215161	0.0520177	-0.244654	0.405784	0.460078	0.859819	0.399236
ADAM15	-0.617293	-0.833321	0.837973	0.808945	0.0186757	0.000213987	0.000182493	0.000458846
ADAM17	0.30196	0.335494	-0.596098	-0.55113	0.294068	0.240937	0.0244635	0.0410783
ADAM18	-0.233216	-0.20749	0.0423083	0.0792669	0.422314	0.476601	0.885811	0.787652
ADAM19	0.518106	0.299821	-0.379793	-0.53207	0.0577116	0.29767	0.180436	0.0501754
ADAM20	0.793611	0.335134	-0.332801	-0.33391	0.000703679	0.241475	0.24497	0.243305
ADAM22	-0.158952	0.0566336	-0.104557	-0.264809	0.587291	0.847508	0.722051	0.360227
ADAM23	-0.626067	-0.545298	0.483658	0.184295	0.0166109	0.0437216	0.0797352	0.528226
ADAM28	0.158742	-0.16883	0.00895327	-0.467634	0.587793	0.563956	0.975766	0.0917685
ADAM32	0.413695	0.3495	-0.510002	-0.572261	0.141447	0.220621	0.0624415	0.0324762
ADAM33	-0.146205	-0.42405	0.373048	-0.0568432	0.617962	0.130764	0.188941	0.846949
ADAM8	-0.347209	-0.303283	0.18846	0.0283051	0.223869	0.291851	0.518776	0.92348
ADAM9	0.386566	0.269329	-0.469491	-0.62632	0.172148	0.351776	0.090313	0.0165539
ADAMDEC1	-0.130435	-0.286383	0.179298	0.0209861	0.656718	0.320884	0.539659	0.943232
ADAMTS1	0.286949	0.448322	-0.566197	-0.694933	0.319887	0.107884	0.0347933	0.00580368
ADAMTS10	0.138923	0.550042	-0.409894	-0.256232	0.635753	0.0415622	0.145511	0.376565
ADAMTS12	-0.331591	-0.330454	0.18737	0.0953615	0.246795	0.248519	0.521242	0.745724
ADAMTS13	-0.435445	-0.21637	0.346231	0.471139	0.11965	0.457498	0.225264	0.0890348
ADAMTS14	0.730419	0.0854457	-0.0842419	-0.338619	0.0030103	0.771486	0.774629	0.236309
ADAMTS15	-0.295713	-0.0914346	0.0421754	-0.279533	0.304661	0.755898	0.886168	0.333103
ADAMTS16	0.319208	-0.0302277	0.0914375	0.186378	0.265951	0.918297	0.755891	0.523491
ADAMTS17	0.520159	0.910511	-0.890247	-0.61252	0.0565555	6.1e-06	1.98e-05	0.0198776
ADAMTS18	-0.329726	-0.181842	0.107656	-0.329567	0.249625	0.533826	0.714123	0.249868
ADAMTS19	0.0180571	-0.183606	-0.0230254	-0.400244	0.951145	0.529796	0.937725	0.156174
ADAMTS2	-0.380237	-0.831846	0.845009	0.536949	0.179885	0.000224841	0.000142083	0.0477196
ADAMTS20	0.189755	-0.0151415	-0.121722	-0.552521	0.515856	0.959027	0.678489	0.0404654
ADAMTS4	-0.1756	0.0370502	0.00582219	-0.115066	0.54819	0.899933	0.98424	0.695277
ADAMTS5	-0.203251	-0.209878	-0.00511017	-0.33908	0.485853	0.471428	0.986167	0.235631
ADAMTS6	-0.411572	-0.423824	0.221762	-0.148544	0.143708	0.130991	0.446084	0.612289
ADAMTS7	-0.593552	-0.942757	0.887215	0.523847	0.02524	4.49e-07	2.32e-05	0.054521
ADAMTS8	0.435511	0.389754	-0.343557	-0.354009	0.119587	0.168333	0.229107	0.214315
ADAMTS9	-0.103228	-0.591418	0.61967	0.225056	0.725459	0.0259049	0.0180982	0.43918
ADAMTSL1	0.390113	0.37946	-0.613545	-0.641861	0.167907	0.18085	0.0196148	0.0133363
ADAMTSL2	0.516572	0.924842	-0.776498	-0.43281	0.0585865	2.21e-06	0.00109035	0.122161
ADAMTSL4	0.26576	0.527522	-0.294347	-0.454114	0.358441	0.0525467	0.307006	0.10286
ADAMTSL5	0.147555	-0.323427	0.412386	0.0999659	0.614686	0.259328	0.142839	0.733843
ADAP1	0.224593	-0.201413	0.398009	0.362997	0.440148	0.489889	0.158714	0.202084
ADAP2	0.496315	0.324285	-0.378279	-0.473794	0.0710515	0.257994	0.182323	0.0870017
ADAR	0.327444	0.446472	-0.659723	-0.67764	0.253115	0.109523	0.0102546	0.00774604
ADARB1	0.101808	0.133197	-0.202183	-0.460255	0.729104	0.649868	0.488197	0.0977134
ADARB2	-0.231192	-0.0602397	-0.137782	-0.439476	0.426466	0.837911	0.638556	0.115877
ADAT1	0.603186	0.491545	-0.482118	-0.598841	0.0223962	0.074241	0.0808406	0.0236472
ADAT2	0.666191	0.102465	-0.0974448	-0.188094	0.00928594	0.727418	0.740341	0.519604
ADAT3	-0.745816	-0.773492	0.896565	0.715	0.00219436	0.00117305	1.41e-05	0.0040502
ADCK1	-0.586405	-0.820581	0.73399	0.406368	0.0275184	0.000323291	0.00280268	0.14935
ADCK2	-0.263411	-0.788257	0.773734	0.450644	0.362863	0.000810374	0.00116623	0.105851
ADCK5	-0.164004	-0.149446	0.332633	0.644655	0.575308	0.610107	0.245223	0.0128126
ADCY10	-0.0401853	-0.495435	0.528834	0.469242	0.891509	0.0716324	0.0518543	0.0905067
ADCY2	0.531378	0.0710822	-0.17501	0.040788	0.0505312	0.809189	0.549557	0.889891
ADCY3	0.0500174	-0.0112401	-0.169739	-0.359117	0.865164	0.969579	0.561828	0.207308
ADCY4	0.463909	0.594231	-0.441068	0.0486572	0.0947367	0.0250311	0.11441	0.868802
ADCY5	-0.00661426	0.251493	-0.340428	-0.623882	0.982096	0.385761	0.233654	0.017108
ADCY6	-0.159181	-0.35036	0.0592271	-0.205565	0.586747	0.219408	0.840604	0.480792
ADCY7	0.488481	0.671944	-0.835208	-0.695887	0.0763428	0.00848512	0.00020072	0.00570883
ADCY8	-0.495408	-0.663317	0.614055	0.545631	0.0716503	0.0097072	0.0194849	0.0435675
ADCY9	0.135941	0.162722	-0.486946	-0.508494	0.643091	0.578341	0.0774111	0.0633514
ADCYAP1R1	-0.0311562	0.273253	-0.393277	-0.443064	0.915795	0.344528	0.164183	0.112588
ADD1	0.159696	0.0991077	-0.231459	-0.562056	0.585521	0.736053	0.425916	0.0364443
ADD2	-0.347443	-0.326419	0.264567	0.0597144	0.223535	0.254691	0.360683	0.839308
ADD3	0.395708	0.359774	-0.548854	-0.751121	0.161359	0.206418	0.0420955	0.001958
ADGB	0.584837	-0.00775001	-0.118881	-0.392205	0.0280382	0.979023	0.685638	0.165439
ADGRA2	-0.100077	-0.245702	0.220958	-0.324905	0.733558	0.397155	0.447777	0.257032
ADGRA3	0.496324	0.436941	-0.528292	-0.579536	0.0710456	0.118241	0.0521393	0.0298501
ADGRB1	-0.100798	0.234968	-0.0184926	-0.0241598	0.731702	0.418735	0.949968	0.934662
ADGRB2	-0.456157	-0.81901	0.822374	0.496081	0.101128	0.000339425	0.000305645	0.0712055
ADGRB3	0.00675552	0.199542	-0.18049	-0.332303	0.981714	0.494015	0.536922	0.245721
ADGRD1	-0.0449409	-0.103914	0.0865262	0.0259218	0.878752	0.723698	0.768667	0.929908
ADGRE1	0.072789	-0.216891	-0.0249127	-0.074378	0.804687	0.45639	0.93263	0.800501
ADGRE3	-0.385631	-0.264567	0.156848	0.199584	0.173277	0.360683	0.592312	0.493923
ADGRE5	-0.0994143	-0.195758	0.315505	0.474277	0.735263	0.502408	0.271846	0.0866357
ADGRF1	0.296786	0.733771	-0.623279	-0.175591	0.302826	0.00281506	0.0172472	0.548212
ADGRF2	0.680957	-0.0306886	0.0217235	-0.136891	0.00733911	0.917055	0.94124	0.640749
ADGRF3	-0.0917315	-0.0683762	0.165154	0.0871174	0.755127	0.816338	0.572594	0.767126
ADGRF5	0.461427	0.510443	-0.701518	-0.625412	0.096752	0.0621772	0.00517342	0.0167586
ADGRG1	-0.195647	-0.414758	0.313769	0.0733743	0.502655	0.140325	0.274638	0.803144
ADGRG2	-0.440642	-0.703175	0.546044	0.124714	0.114801	0.00502361	0.0433765	0.670985
ADGRG3	-0.0658378	-0.143834	0.228032	0.177256	0.823056	0.623734	0.432991	0.544363
ADGRG5	-0.0650909	-0.272487	0.384826	0.109673	0.825035	0.345936	0.174253	0.708979
ADGRG6	0.747503	0.662528	-0.782695	-0.652355	0.0021169	0.00982534	0.000934557	0.0114509
ADGRL1	-0.708712	-0.936501	0.940403	0.591267	0.00454734	8.25e-07	5.68e-07	0.0259526
ADGRL2	0.286697	0.478381	-0.651317	-0.756065	0.320332	0.0835675	0.0116276	0.0017564
ADGRL3	0.298609	0.0963597	-0.183763	-0.603284	0.299722	0.743143	0.529437	0.0223685
ADGRL4	0.402933	0.41364	-0.620131	-0.598837	0.153152	0.141506	0.0179876	0.0236482
ADGRV1	0.645794	-0.0302697	-0.0807574	-0.316786	0.0126038	0.918184	0.783745	0.269798
ADHFE1	0.439022	0.569702	-0.733729	-0.835569	0.116298	0.0334396	0.00281742	0.000198261
ADI1	-0.149184	-0.597133	0.605992	0.708676	0.61074	0.0241531	0.021615	0.00455033
ADIG	0.0433095	0.0701869	-0.2963	-0.0310585	0.883125	0.811553	0.303657	0.916059
ADIPOQ	-0.210209	-0.108418	0.107415	-0.11612	0.470712	0.71218	0.714738	0.69261
ADIPOR1	-0.414223	-0.562245	0.38172	0.120347	0.140889	0.0363678	0.178052	0.681945
ADIPOR2	-0.185904	-0.619206	0.442603	0.0420922	0.524566	0.0182097	0.113007	0.886391
ADIRF	0.444016	0.283065	-0.176425	0.302759	0.111726	0.32677	0.546282	0.292728
ADK	-0.141808	-0.281719	0.0373756	-0.0381489	0.628682	0.329176	0.899058	0.89698
ADM	0.391213	0.684601	-0.57531	-0.499006	0.166606	0.00691161	0.0313555	0.0692959
ADM2	-0.274185	-0.709447	0.769472	0.39925	0.342819	0.00448689	0.00129137	0.1573
ADM5	-0.166206	0.360514	-0.186247	0.184885	0.570117	0.205417	0.523788	0.526883
ADNP	0.235257	0.337605	-0.55452	-0.575569	0.418147	0.237804	0.0395969	0.0312615
ADNP2	0.163843	0.128299	-0.366002	-0.592842	0.575689	0.662033	0.198096	0.0254597
ADO	0.13287	0.0201144	-0.244594	-0.255653	0.65068	0.945586	0.399355	0.377682
ADORA1	0.461135	0.147589	0.125331	0.0458259	0.0969907	0.614604	0.669443	0.876381
ADORA2A	-0.702172	-0.835893	0.887454	0.464299	0.00511386	0.000196075	2.29e-05	0.0944235
ADORA2B	-0.0356297	0.302683	-0.47325	-0.296455	0.903753	0.292855	0.0874154	0.303391
ADPGK	0.202522	0.220984	-0.447305	-0.356982	0.487451	0.447722	0.108783	0.210219
ADPRH	0.323463	0.212112	-0.362145	-0.603905	0.259272	0.466611	0.203223	0.022194
ADPRHL2	-0.467427	-0.235358	0.373812	0.77875	0.0919315	0.417941	0.187965	0.00103151
ADPRM	0.398846	0.657242	-0.79737	-0.656283	0.157759	0.010646	0.000635745	0.0108004
ADRA1B	0.114958	-0.132106	0.094857	0.00894707	0.695553	0.652572	0.747029	0.975783
ADRA1D	-0.160325	-0.0689735	0.0543396	0.14308	0.584025	0.814758	0.853622	0.625573
ADRA2A	-0.265474	-0.566974	0.307807	0.343178	0.358977	0.0344898	0.284349	0.229654
ADRA2B	-0.365679	-0.0375573	-0.0391554	-0.0755378	0.198522	0.89857	0.894275	0.797448
ADRA2C	-0.0737505	-0.363391	0.556406	0.535066	0.802153	0.201558	0.0387897	0.0486568
ADRB1	0.249858	0.232462	-0.274992	-0.523943	0.38896	0.423858	0.341342	0.0544686
ADRB2	-0.0129501	-0.241848	0.17226	-0.232947	0.964953	0.404835	0.555945	0.422863
ADSL	0.125261	0.123366	-0.247565	-0.313152	0.669617	0.674362	0.393471	0.275633
ADSS	0.456017	0.543817	-0.7285	-0.662834	0.101247	0.0444119	0.00312678	0.0097794
ADSSL1	0.18355	0.724485	-0.554904	-0.164414	0.529924	0.00338198	0.0394313	0.57434
ADTRP	-0.086413	0.189616	-0.138347	0.022979	0.768962	0.516169	0.637167	0.93785
AEBP1	0.0802055	-0.342653	0.564114	0.385827	0.785191	0.230415	0.0356169	0.17304
AEBP2	0.228624	0.209787	-0.435823	-0.653463	0.431765	0.471624	0.119292	0.0112645
AEN	0.0147619	0.00451638	0.0622082	0.230977	0.960053	0.987774	0.832682	0.426909
AES	-0.380962	-0.469488	0.681233	0.492626	0.178988	0.090315	0.00730604	0.0735091
AFAP1	0.509483	0.822162	-0.926048	-0.767266	0.0627537	0.000307689	2.01e-06	0.00136023
AFAP1L1	0.171461	0.137841	-0.0955294	0.116786	0.557807	0.638411	0.745289	0.690926
AFAP1L2	0.675829	0.677886	-0.821761	-0.766468	0.00797541	0.00771522	0.000311587	0.00138585
AFDN	0.424676	0.63635	-0.78754	-0.723457	0.130136	0.014417	0.000825605	0.00344994
AFF1	0.38769	0.460324	-0.655607	-0.719266	0.170797	0.0976564	0.0109103	0.00373796
AFF2	-0.0533583	-0.385457	0.180368	-0.0501587	0.856241	0.173487	0.537201	0.864787
AFF3	0.0746605	0.155243	-0.414475	-0.577878	0.799757	0.596153	0.140624	0.0304342
AFF4	0.232437	0.264058	-0.490167	-0.635728	0.42391	0.361642	0.0751807	0.014543
AFG1L	0.220804	0.249125	-0.381771	-0.309144	0.448103	0.390398	0.177989	0.282155
AFG3L2	0.178148	0.0875121	-0.296206	-0.119295	0.542306	0.766098	0.303817	0.684596
AFMID	0.00258238	-0.44944	0.344617	0.22261	0.993009	0.106902	0.227578	0.444301
AFTPH	0.0454109	-0.0892222	-0.164982	-0.422873	0.877493	0.761647	0.573	0.13195
AGA	-0.164363	-0.608668	0.619086	0.519282	0.57446	0.0208897	0.0182387	0.0570475
AGAP1	0.574688	0.556421	-0.729831	-0.821837	0.0315819	0.0387834	0.00304566	0.000310852
AGAP2	-0.472082	-0.616637	0.686311	0.245462	0.088309	0.0188375	0.00671769	0.397631
AGAP3	-0.667771	-0.598582	0.696777	0.470837	0.00906042	0.0237232	0.00562146	0.0892679
AGBL1	0.117952	0.180985	-0.243246	-0.184645	0.687981	0.535787	0.40204	0.527428
AGBL2	0.736713	0.503019	-0.619571	-0.530704	0.00265203	0.0667354	0.0181218	0.0508793
AGBL3	0.0409639	-0.308849	0.19906	-0.172199	0.889419	0.282637	0.49508	0.556087
AGBL4	0.586847	0.341338	-0.468708	-0.196799	0.0273731	0.232325	0.0909241	0.500092
AGBL5	-0.0635539	-0.146063	0.392067	0.193972	0.82911	0.618307	0.1656	0.506391
AGER	-0.728487	-0.749473	0.787152	0.859628	0.0031276	0.00202918	0.000833929	8.11e-05
AGFG1	0.0468017	-0.0127024	-0.220744	-0.434217	0.873768	0.965623	0.448228	0.120816
AGFG2	-0.831903	-0.757476	0.851206	0.713253	0.000224416	0.00170197	0.000112811	0.0041838
AGGF1	0.371453	0.558435	-0.75501	-0.651322	0.190989	0.037935	0.00179795	0.0116269
AGK	-0.606637	-0.539655	0.555833	0.609944	0.0214386	0.0463957	0.0390334	0.0205501
AGL	0.238582	0.298053	-0.52938	-0.597353	0.411404	0.300667	0.0515683	0.0240873
AGMAT	0.509305	0.23808	-0.386669	-0.115716	0.062861	0.412418	0.172024	0.693633
AGMO	-0.170204	-0.132624	0.0157884	-0.214791	0.560742	0.651288	0.957278	0.460867
AGO1	0.324555	0.488905	-0.682623	-0.728661	0.257574	0.0760489	0.00714118	0.00311689
AGO2	0.336242	0.502059	-0.718225	-0.698764	0.239824	0.0673416	0.00381232	0.00543013
AGO3	0.317552	0.53758	-0.747198	-0.67778	0.268578	0.0474083	0.00213074	0.00772852
AGO4	0.389667	0.44695	-0.667508	-0.704054	0.168437	0.109099	0.00909771	0.00494546
AGPAT1	-0.22727	-0.502969	0.689769	0.200132	0.434571	0.0667667	0.00633862	0.492712
AGPAT2	-0.342393	-0.476543	0.625145	0.770637	0.230792	0.0849316	0.0168193	0.00125615
AGPAT3	0.162917	-0.00495828	-0.199962	-0.425844	0.577877	0.986578	0.493088	0.128969
AGPAT4	-0.559252	-0.707441	0.789011	0.651831	0.0375948	0.00465343	0.000794613	0.0115397
AGPAT5	0.422184	0.739678	-0.78857	-0.603619	0.132648	0.00249541	0.00080381	0.0222741
AGPS	0.0818869	0.0498716	-0.302013	-0.42143	0.780787	0.865554	0.293978	0.133414
AGR2	-0.177301	-0.0939962	0.195025	0.619374	0.54426	0.749257	0.504041	0.0181693
AGR3	-0.556442	-0.79962	0.643245	0.502852	0.0387743	0.000597664	0.0130749	0.0668401
AGRN	0.527649	0.108079	-0.125375	0.0174519	0.052479	0.713044	0.669331	0.952781
AGRP	-0.0990219	-0.482964	0.38404	0.100384	0.736274	0.0802315	0.17521	0.732767
AGT	-0.367576	-0.373831	0.430073	0.443386	0.196027	0.187941	0.124806	0.112296
AGTPBP1	0.270919	0.306696	-0.504442	-0.555181	0.34883	0.286181	0.0658437	0.0393126
AGTR1	0.42738	0.779535	-0.704075	-0.554708	0.127447	0.0010116	0.0049436	0.0395155
AGTRAP	-0.323268	-0.524333	0.687639	0.683019	0.259576	0.0542564	0.00657006	0.00709471
AGXT	0.132429	0.609623	-0.422478	-0.0270986	0.651772	0.0206352	0.132349	0.926733
AHCTF1	0.222687	0.390515	-0.637999	-0.544137	0.444141	0.167431	0.0140869	0.0442621
AHCY	-0.161418	-0.359926	0.413821	0.493973	0.581429	0.206211	0.141315	0.0726049
AHCYL1	0.163535	-0.101048	-0.122829	-0.174255	0.576417	0.731057	0.675709	0.551308
AHCYL2	0.101574	-0.00171308	-0.246651	-0.465896	0.729706	0.995363	0.395277	0.0931455
AHDC1	-0.207266	-0.50213	0.548145	-0.0692904	0.477089	0.0672965	0.042416	0.813921
AHI1	0.416133	0.644948	-0.791222	-0.766891	0.138882	0.0127587	0.000749796	0.00137223
AHNAK	0.574296	0.641716	-0.801362	-0.733552	0.0317249	0.0133639	0.00056946	0.0028275
AHNAK2	-0.110605	-0.331397	0.434773	0.220249	0.706605	0.247089	0.120287	0.449273
AHR	0.449101	0.629815	-0.802742	-0.777222	0.107199	0.0157837	0.000547875	0.00107114
AHRR	0.323483	0.607524	-0.69569	-0.784935	0.259241	0.0211976	0.00572834	0.00088284
AHSA1	-0.670238	-0.870929	0.826222	0.681781	0.00871681	5.03e-05	0.000270389	0.00724078
AHSA2	-0.455333	-0.81003	0.668583	0.355842	0.101824	0.000444552	0.00894622	0.211784
AHSP	-0.0460089	0.117864	-0.0485403	0.0709849	0.875891	0.688204	0.869115	0.809446
AIDA	-0.344688	-0.621645	0.338021	0.137547	0.227477	0.0176285	0.23719	0.639133
AIF1	-0.182892	-0.439739	0.529948	0.592778	0.531425	0.115633	0.051272	0.0254796
AIF1L	-0.333902	-0.311041	0.190674	0.205943	0.243317	0.279056	0.513786	0.479968
AIFM1	-0.659281	-0.649072	0.62433	0.861965	0.0103236	0.0120171	0.017005	7.37e-05
AIFM2	-0.288546	-0.495984	0.572921	0.417183	0.317081	0.0712694	0.0322314	0.137786
AIFM3	0.427147	0.728092	-0.535653	-0.0562984	0.127677	0.003152	0.0483633	0.8484
AIG1	0.627035	0.592364	-0.634026	-0.630279	0.0163941	0.0256086	0.0148923	0.0156835
AIM2	0.430965	-0.0408322	-0.040314	-0.397769	0.12394	0.889772	0.891164	0.158989
AIMP1	0.124635	0.0724652	-0.19904	0.0609677	0.671183	0.80554	0.495124	0.835976
AIMP2	-0.522174	-0.485855	0.350047	0.711104	0.0554373	0.0781766	0.219849	0.00435286
AIP	-0.475689	-0.579686	0.794973	0.751136	0.0855711	0.0297977	0.000678424	0.00195736
AJAP1	0.186985	0.328382	-0.462914	-0.271735	0.522115	0.251676	0.0955414	0.347321
AJM1	-0.197647	-0.430046	0.59758	0.226119	0.49821	0.124832	0.0240197	0.436964
AJUBA	0.378536	0.460009	-0.622643	-0.707441	0.182002	0.0979159	0.0173948	0.00465337
AK1	-0.578303	-0.783068	0.892851	0.784487	0.0302836	0.000925782	1.73e-05	0.000892999
AK2	-0.628704	-0.502842	0.467277	0.454592	0.0160256	0.0668468	0.0920501	0.102453
AK3	0.399631	0.0773491	-0.275851	-0.533743	0.156867	0.792687	0.339774	0.0493232
AK4	0.0983661	0.0247226	-0.146593	-0.280552	0.737965	0.933143	0.617019	0.331269
AK5	0.155075	0.109299	-0.261487	-0.111151	0.596556	0.70993	0.366509	0.705216
AK6	0.0198337	-0.177387	-0.0541643	-0.00956069	0.946345	0.544062	0.85409	0.974123
AK7	0.683685	0.367833	-0.539694	-0.691847	0.00701723	0.19569	0.0463766	0.00611888
AK8	0.483191	-0.126462	0.19873	-0.0869354	0.0800692	0.666614	0.495811	0.767601
AK9	0.700598	0.432111	-0.615378	-0.620424	0.00525809	0.122832	0.019151	0.0179178
AKAP1	0.646928	0.666155	-0.833691	-0.750062	0.0123983	0.00929108	0.000211332	0.00200351
AKAP10	0.239635	0.331339	-0.564195	-0.551094	0.409279	0.247177	0.0355844	0.0410942
AKAP11	0.305773	0.44017	-0.637291	-0.71732	0.287708	0.115236	0.0142278	0.00387796
AKAP12	-0.191252	-0.249895	0.0170394	-0.297257	0.512487	0.388887	0.953896	0.302023
AKAP13	0.380758	0.576497	-0.746338	-0.70726	0.17924	0.030927	0.00217017	0.00466866
AKAP14	0.209725	-0.213765	0.32499	0.315758	0.471758	0.463063	0.2569	0.271442
AKAP17A	0.531566	0.302568	-0.423618	-0.539629	0.0504345	0.293048	0.131198	0.0464082
AKAP3	-0.29743	-0.497847	0.365756	0.204596	0.301727	0.0700478	0.19842	0.482907
AKAP4	0.604784	0.419814	-0.45782	-0.566185	0.0219487	0.135066	0.0997327	0.0347982
AKAP5	0.151263	0.490417	-0.630544	-0.697785	0.605719	0.0750097	0.0156264	0.00552382
AKAP6	0.43517	0.262496	-0.324103	-0.454144	0.11991	0.364594	0.258276	0.102835
AKAP7	0.391646	0.309099	-0.48167	-0.630181	0.166096	0.282227	0.0811642	0.0157046
AKAP8	0.124594	0.211853	-0.41929	-0.472182	0.671287	0.467169	0.135606	0.0882324
AKAP8L	-0.225994	-0.202969	0.369786	0.581809	0.437225	0.486471	0.193144	0.0290628
AKAP9	0.135345	0.246435	-0.454835	-0.514856	0.64456	0.395704	0.102247	0.0595764
AKIP1	-0.550271	-0.913936	0.799681	0.47143	0.0414597	4.86e-06	0.000596652	0.08881
AKIRIN1	-0.222797	-0.30334	0.0383261	-0.0980453	0.443909	0.291756	0.896504	0.738792
AKIRIN2	0.502946	0.589735	-0.537034	-0.720304	0.0667812	0.0264384	0.0476776	0.00366491
AKNA	-0.202502	-0.629376	0.701678	0.293614	0.487496	0.015879	0.00515876	0.308268
AKNAD1	0.339526	0.260183	-0.186351	0.102628	0.234975	0.368991	0.523551	0.726998
AKR1A1	-0.545324	-0.695373	0.672788	0.897643	0.0437094	0.00575976	0.00837227	1.33e-05
AKR1B1	-0.280741	-0.256895	0.430149	0.798207	0.330929	0.375288	0.124732	0.000621353
AKR1E2	-0.519744	-0.262659	0.205267	0.323472	0.056788	0.364286	0.481442	0.259258
AKR7A2	0.396014	0.471458	-0.34527	-0.270123	0.161005	0.0887881	0.22664	0.350302
AKT1	-0.638406	-0.907737	0.837148	0.53636	0.0140063	7.28e-06	0.000187786	0.0480111
AKT1S1	-0.299445	-0.361232	0.592592	0.435799	0.298307	0.20445	0.0255375	0.119315
AKT2	-0.217853	-0.220945	0.453562	0.33596	0.454345	0.447803	0.103333	0.240244
AKT3	0.484537	0.578864	-0.761973	-0.7605	0.0791092	0.0300857	0.00153744	0.00158986
AKTIP	0.295607	0.330256	-0.553566	-0.489426	0.304842	0.248819	0.0400097	0.07569
ALAD	-0.0218614	-0.196861	0.319088	0.515401	0.940868	0.499955	0.266142	0.0592607
ALAS1	0.299451	-0.210208	-0.0589566	-0.162077	0.298295	0.470714	0.841323	0.579867
ALB	-0.104016	-0.151526	0.0542224	-0.13896	0.723437	0.605086	0.853935	0.63566
ALCAM	0.8177	0.737982	-0.802163	-0.533515	0.000353366	0.00258409	0.000556847	0.049439
ALDH16A1	-0.091447	-0.110693	0.155881	0.36578	0.755866	0.706382	0.594624	0.198389
ALDH18A1	-0.111869	0.00243825	-0.172919	0.00245039	0.703389	0.9934	0.554412	0.993367
ALDH1A1	-0.278463	-0.202656	-0.0327579	-0.0931578	0.335033	0.487158	0.911482	0.751429
ALDH1A2	0.0951512	0.225011	-0.266511	-0.483435	0.746268	0.439276	0.357033	0.0798944
ALDH1A3	0.461922	0.726227	-0.609649	-0.407009	0.0963479	0.00326934	0.0206282	0.148647
ALDH1L1	0.427835	-0.0936007	0.22375	0.229568	0.126998	0.750281	0.441912	0.429813
ALDH1L2	-0.0962673	-0.302115	0.163702	0.0518603	0.743382	0.293806	0.576022	0.86024
ALDH2	0.619863	0.90286	-0.926026	-0.553039	0.0180519	9.81e-06	2.01e-06	0.0402388
ALDH3A1	-0.291849	-0.303873	0.462931	0.659965	0.311322	0.290866	0.0955276	0.010217
ALDH3A2	0.164659	-0.0587746	-0.21872	-0.388948	0.573761	0.841808	0.452506	0.169292
ALDH3B1	0.0521763	-0.629201	0.639552	0.38439	0.859396	0.0159169	0.0137813	0.174782
ALDH4A1	-0.245338	-0.362044	0.411933	0.483141	0.397878	0.203359	0.143322	0.0801047
ALDH5A1	0.467741	0.467463	-0.646944	-0.782768	0.0916838	0.0919029	0.0123955	0.000932832
ALDH6A1	0.282975	0.441991	-0.639637	-0.66209	0.32693	0.113565	0.0137646	0.00989153
ALDH7A1	-0.594898	-0.831517	0.644948	0.40641	0.0248273	0.000227324	0.0127587	0.149303
ALDH8A1	-0.398596	-0.438368	0.267475	0.0922643	0.158045	0.116906	0.355229	0.753745
ALDH9A1	-0.487815	-0.67862	0.506975	0.491319	0.0768046	0.00762406	0.0642778	0.0743947
ALDOA	-0.296548	-0.489814	0.705876	0.703721	0.303232	0.0754228	0.00478667	0.00497493
ALDOB	0.566317	0.946286	-0.799931	-0.506078	0.0347466	3.09e-07	0.000592546	0.0648292
ALDOC	-0.458582	-0.0456394	0.155083	0.386674	0.0990977	0.876881	0.596537	0.172018
ALG1	-0.187775	0.251883	-0.121004	0.511959	0.520327	0.384999	0.680294	0.061275
ALG11	0.232582	0.323514	-0.546062	-0.626269	0.423612	0.259192	0.0433682	0.0165654
ALG12	-0.592084	-0.581188	0.682244	0.912682	0.0256959	0.0292764	0.00718589	5.29e-06
ALG13	0.18849	0.302579	-0.492426	-0.579213	0.518709	0.29303	0.0736443	0.0299631
ALG14	-0.506153	-0.769861	0.629765	0.303548	0.0647826	0.00127952	0.0157945	0.291408
ALG2	-0.263	-0.555064	0.338609	0.117435	0.36364	0.0393628	0.236323	0.689287
ALG3	-0.408831	-0.171407	0.409205	0.310957	0.146662	0.557932	0.146255	0.279193
ALG5	-0.562509	-0.692389	0.495603	0.576676	0.0362613	0.00606261	0.0715213	0.0308628
ALG6	0.33625	0.33278	-0.503399	-0.432619	0.239813	0.245002	0.0664964	0.122344
ALG8	-0.236313	-0.139541	0.0239495	0.4222	0.415998	0.634234	0.93523	0.132631
ALG9	-0.160347	-0.14915	-0.0886443	0.0448779	0.583973	0.610823	0.76315	0.878921
ALKAL1	-0.294833	-0.16432	0.127338	-0.0568404	0.30617	0.574563	0.664429	0.846957
ALKAL2	-0.21965	0.0350299	0.0448008	-0.0806043	0.450538	0.905367	0.879128	0.784146
ALKBH1	0.0445304	0.000517286	-0.23549	-0.173846	0.879852	0.9986	0.417673	0.552256
ALKBH2	-0.436392	-0.529261	0.675855	0.31727	0.118756	0.0516307	0.00797201	0.269027
ALKBH3	0.0380374	0.53463	-0.537609	-0.322903	0.897279	0.0488754	0.0473942	0.260146
ALKBH4	-0.527055	-0.718819	0.836668	0.935915	0.0527944	0.00376976	0.000190921	8.7e-07
ALKBH5	0.159218	0.204922	-0.420952	-0.589475	0.586658	0.482197	0.133901	0.0265218
ALKBH6	-0.628015	-0.500693	0.65199	0.805573	0.0161768	0.0682111	0.0115128	0.000505663
ALKBH7	-0.435242	-0.282398	0.500175	0.479353	0.119842	0.327961	0.0685424	0.082852
ALKBH8	-0.0155062	0.297722	-0.486943	-0.125895	0.958041	0.30123	0.0774133	0.668031
ALLC	-0.270195	-0.421584	0.456297	0.534884	0.350169	0.133257	0.10101	0.0487479
ALMS1	0.331755	0.584827	-0.720213	-0.747266	0.246548	0.0280417	0.00367125	0.00212763
ALOX12B	-0.111328	-0.267577	0.275511	0.470406	0.704766	0.355039	0.340395	0.089601
ALOX15	0.313009	-0.101201	0.110974	0.249521	0.275865	0.730664	0.705666	0.389621
ALOX15B	-0.00255039	-0.14743	0.316667	0.304358	0.993096	0.614988	0.269988	0.290059
ALOX5	-0.368267	-0.538127	0.41147	0.314016	0.195123	0.0471398	0.143817	0.27424
ALOX5AP	0.0299098	-0.160267	0.213305	0.329731	0.919154	0.584163	0.464049	0.249617
ALOXE3	0.0520141	-0.0930958	-0.129766	-0.131229	0.859829	0.751589	0.658381	0.654747
ALPK1	-0.169085	0.159464	-0.271663	-0.210134	0.563358	0.586072	0.347454	0.470875
ALPK2	-0.326019	-0.420787	0.305148	0.134463	0.255308	0.13407	0.288745	0.646738
ALPK3	-0.626694	-0.111414	0.204331	0.190272	0.0164702	0.704545	0.483487	0.514691
ALPL	-0.247484	-0.451718	0.673529	0.463322	0.393629	0.104919	0.00827426	0.0952106
ALS2	0.253863	0.359838	-0.5553	-0.553404	0.381147	0.206331	0.0392616	0.04008
ALS2CL	0.710941	0.309087	-0.393177	-0.298526	0.00436591	0.282248	0.164299	0.299864
ALS2CR12	-0.15121	-0.595873	0.480488	0.162057	0.605847	0.0245313	0.0820222	0.579914
ALX1	-0.363427	-0.340532	0.310076	0.0151054	0.201509	0.233502	0.28063	0.959125
ALYREF	-0.40186	-0.552212	0.695011	0.739665	0.154353	0.0406009	0.00579587	0.00249605
AMACR	0.632942	0.748517	-0.677139	-0.382442	0.015118	0.00207138	0.00780897	0.177164
AMBRA1	-0.447194	-0.588811	0.412239	-0.018858	0.108881	0.026735	0.142995	0.948981
AMD1	0.322001	0.385004	-0.560741	-0.464735	0.261555	0.174037	0.0369807	0.094073
AMDHD1	0.163956	0.744381	-0.769331	-0.518634	0.575422	0.00226202	0.0012957	0.0574124
AMDHD2	-0.412908	-0.746135	0.816988	0.805523	0.142282	0.00217956	0.000361136	0.000506385
AMER1	0.491803	0.54649	-0.749605	-0.748244	0.0740656	0.0431715	0.0020234	0.00208356
AMER2	-0.145109	-0.208315	0.033777	-0.170352	0.620628	0.474811	0.908738	0.560395
AMFR	0.102331	0.181882	-0.37406	-0.428435	0.72776	0.533733	0.187649	0.126408
AMHR2	0.108331	0.135076	-0.330335	-0.533323	0.7124	0.645224	0.248699	0.0495364
AMIGO1	0.360617	0.661156	-0.79379	-0.766246	0.205278	0.0100335	0.000700319	0.00139307
AMIGO2	0.226139	0.65014	-0.679571	-0.231753	0.436924	0.0118306	0.00750714	0.425312
AMIGO3	-0.614093	-0.74382	0.802146	0.494529	0.0194752	0.0022889	0.000557113	0.0722342
AMMECR1	0.215894	0.141088	-0.380891	-0.474195	0.458512	0.630444	0.179075	0.0866975
AMMECR1L	0.180276	0.151494	-0.397208	-0.544071	0.537414	0.605163	0.159631	0.0442931
AMN	0.0187244	-0.60016	0.633837	0.187402	0.949342	0.0232619	0.0149314	0.521171
AMN1	0.11765	0.181448	-0.33899	-0.266627	0.688745	0.534726	0.235763	0.356814
AMOT	-0.350387	-0.578792	0.350956	0.0505955	0.219371	0.0301109	0.218571	0.863619
AMOTL1	-0.378662	-0.481431	0.313546	0.164877	0.181845	0.0813372	0.274997	0.573247
AMOTL2	0.654144	0.945588	-0.888497	-0.684032	0.011151	3.33e-07	2.17e-05	0.00697705
AMPD2	-0.145234	-0.0784194	0.192952	0.20817	0.620323	0.789876	0.508673	0.475126
AMPD3	0.622963	0.114723	-0.294026	-0.415243	0.0173205	0.696146	0.307558	0.139814
AMPH	-0.47016	-0.721453	0.701406	0.238074	0.089792	0.00358535	0.00518364	0.412429
AMT	-0.568355	-0.776981	0.855947	0.871532	0.0339552	0.00107751	9.39e-05	4.89e-05
AMTN	-0.271146	-0.381006	0.481753	0.152757	0.348409	0.178932	0.081104	0.602122
AMZ1	0.435554	0.869621	-0.70922	-0.338384	0.119547	5.32e-05	0.00450545	0.236655
AMZ2	-0.579342	-0.458118	0.445406	0.848282	0.0299179	0.0994839	0.110476	0.000125939
ANAPC1	0.337338	0.577287	-0.772511	-0.601751	0.238199	0.0306443	0.0012011	0.0228035
ANAPC10	-0.229559	0.0298691	-0.0237886	-0.0959228	0.429831	0.919264	0.935664	0.744272
ANAPC11	-0.514751	-0.633843	0.805752	0.868738	0.0596372	0.0149302	0.000503084	5.53e-05
ANAPC13	0.128558	0.143042	-0.162559	0.462797	0.661388	0.625666	0.578725	0.0956365
ANAPC15	-0.648789	-0.820171	0.879691	0.885226	0.0120669	0.000327444	3.36e-05	2.57e-05
ANAPC16	-0.0921579	-0.309153	0.159968	0.425255	0.754021	0.282139	0.584874	0.129556
ANAPC2	-0.386064	-0.483414	0.634568	0.743118	0.172753	0.0799093	0.0147804	0.00232293
ANAPC4	0.0584585	0.197491	-0.426756	-0.0998257	0.842649	0.498555	0.128064	0.734204
ANAPC5	0.0692746	0.440655	-0.42316	0.135915	0.813963	0.114789	0.13166	0.643153
ANAPC7	0.113293	0.166692	-0.423485	-0.173348	0.699774	0.568973	0.131332	0.553413
ANG	0.222552	0.477413	-0.302722	-0.027073	0.444423	0.0842842	0.29279	0.926802
ANGEL1	0.303089	0.573626	-0.700818	-0.719056	0.292176	0.0319709	0.00523775	0.00375285
ANGEL2	0.433668	0.635603	-0.803136	-0.795374	0.121339	0.0145684	0.000541838	0.000671133
ANGPT1	-0.000227627	0.0120043	-0.09504	-0.155472	0.999384	0.967512	0.746555	0.595605
ANGPT2	0.407199	0.341438	-0.517332	-0.560712	0.148438	0.23218	0.0581517	0.0369928
ANGPT4	-0.327942	-0.592271	0.567555	0.3093	0.252351	0.0256375	0.0342644	0.281898
ANGPTL1	-0.137702	-0.0288652	-0.125791	-0.367019	0.638752	0.921969	0.668292	0.196757
ANGPTL2	-0.129674	-0.554637	0.457995	0.0144253	0.658609	0.0395464	0.0995867	0.960964
ANGPTL3	0.773882	0.683484	-0.773086	-0.856923	0.00116204	0.00704049	0.0011846	9.03e-05
ANGPTL4	0.841223	0.74484	-0.619555	-0.44963	0.000162809	0.00224019	0.0181258	0.106735
ANGPTL6	-0.101646	-0.135662	0.29268	0.168774	0.729522	0.643778	0.309881	0.564087
ANK1	0.302025	-0.156085	0.140735	0.318317	0.293958	0.594137	0.631308	0.267362
ANK2	0.0832489	-0.0570122	-0.106538	-0.494907	0.777224	0.846499	0.71698	0.0719824
ANK3	0.332486	0.180027	-0.37493	-0.51687	0.245445	0.537986	0.186542	0.0584159
ANKAR	0.460189	0.442104	-0.48953	-0.688297	0.0977683	0.113461	0.0756186	0.00649784
ANKDD1A	-0.0405407	-0.138905	0.0674812	-0.174287	0.890555	0.635795	0.818705	0.551234
ANKDD1B	-0.637675	-0.719741	0.596107	0.333743	0.0141512	0.00370438	0.0244606	0.243555
ANKEF1	-0.433308	-0.164186	0.187419	0.00630735	0.121683	0.574878	0.521132	0.982927
ANKFN1	0.16724	-0.0303687	-0.0552222	-0.208104	0.567685	0.917917	0.851269	0.475269
ANKFY1	0.314338	0.453443	-0.667474	-0.629266	0.273721	0.103434	0.00910249	0.0159029
ANKH	-0.286171	-0.504845	0.324355	-0.00181682	0.321259	0.0655924	0.257884	0.995082
ANKHD1	0.437298	0.819608	-0.755409	-0.534438	0.117905	0.000333213	0.00178215	0.0489723
ANKIB1	0.151429	0.147756	-0.406947	-0.549605	0.605318	0.614199	0.148714	0.0417579
ANKK1	0.475449	0.306972	-0.219629	-0.315875	0.0857515	0.285725	0.450582	0.271254
ANKLE2	0.136147	0.23736	-0.470255	-0.467656	0.642581	0.413876	0.0897185	0.0917507
ANKMY1	0.474721	-0.0875748	0.0845819	-0.0187152	0.0863003	0.765935	0.773741	0.949367
ANKMY2	0.113849	0.065447	-0.24518	-0.419264	0.698361	0.824091	0.39819	0.135632
ANKRA2	-0.0402619	-0.0864022	-0.0871828	-0.234841	0.891304	0.768991	0.766956	0.418994
ANKRD1	0.661465	0.345301	-0.314944	-0.184585	0.00998644	0.226596	0.272746	0.527565
ANKRD10	0.0666043	0.167654	-0.424188	-0.436957	0.821026	0.566714	0.130625	0.118225
ANKRD11	0.397293	0.468207	-0.619963	-0.8209	0.159534	0.0913177	0.0180279	0.000320096
ANKRD12	0.431599	0.639844	-0.606891	-0.648337	0.123326	0.0137244	0.0213692	0.0121468
ANKRD13A	0.40557	0.31565	-0.544158	-0.639528	0.150227	0.271614	0.0442525	0.0137859
ANKRD13B	-0.302382	-0.257188	0.481682	0.292711	0.293359	0.374724	0.0811552	0.309828
ANKRD13C	0.266667	0.283244	-0.50136	-0.658545	0.356739	0.326451	0.0677855	0.010439
ANKRD13D	-0.126891	-0.248037	0.355646	0.278253	0.665544	0.392539	0.212053	0.335413
ANKRD16	-0.0855522	-0.210579	0.00450772	0.179764	0.771208	0.469914	0.987798	0.538588
ANKRD17	0.213051	0.596802	-0.665824	-0.667988	0.464594	0.0242521	0.00933897	0.00902984
ANKRD2	-0.400263	-0.377565	0.427922	0.309265	0.156152	0.183217	0.126913	0.281956
ANKRD22	0.685204	0.348632	-0.512987	-0.384353	0.0068427	0.221847	0.0606683	0.174827
ANKRD23	-0.0966575	0.00611115	-0.167678	-0.116663	0.742374	0.983458	0.566657	0.691237
ANKRD24	-0.131188	0.00257901	0.238319	0.547966	0.65485	0.993019	0.411935	0.0424971
ANKRD27	0.2755	0.330839	-0.5709	-0.559171	0.340414	0.247934	0.0329862	0.0376287
ANKRD28	0.310314	0.456233	-0.641466	-0.600478	0.280241	0.101064	0.0134116	0.0231698
ANKRD29	0.0339943	0.00863267	-0.259004	-0.370085	0.908153	0.976634	0.371243	0.192757
ANKRD31	-0.425008	-0.13638	0.0322252	0.191596	0.129804	0.642007	0.912916	0.511715
ANKRD33	0.0150374	-0.189847	0.283429	0.0718155	0.959309	0.515647	0.326123	0.807254
ANKRD33B	0.631545	0.807307	-0.829853	-0.718556	0.0154126	0.000481137	0.000240207	0.00378854
ANKRD34A	-0.108088	-0.147124	0.241056	0.0762133	0.713021	0.615731	0.406422	0.795672
ANKRD34B	0.222137	0.0581057	-0.078964	-0.496467	0.445295	0.843588	0.788447	0.0709511
ANKRD35	0.527607	0.0466138	-0.0250639	0.0574028	0.0525015	0.874271	0.932222	0.845459
ANKRD37	0.0391161	-0.375682	0.262103	0.378257	0.894381	0.185589	0.365339	0.18235
ANKRD39	0.27128	0.142196	0.089629	-0.0409884	0.348161	0.627732	0.760589	0.889353
ANKRD40	0.0800659	0.115279	-0.371463	-0.420541	0.785557	0.694739	0.190977	0.134321
ANKRD42	0.803591	0.500417	-0.586408	-0.659357	0.000534927	0.0683873	0.0275176	0.0103116
ANKRD44	-0.044396	-0.437684	0.309794	0.132757	0.880212	0.117544	0.281091	0.650959
ANKRD45	-0.169569	-0.385931	0.316478	0.0527074	0.562227	0.172914	0.27029	0.857978
ANKRD46	0.296032	0.335059	-0.555334	-0.635575	0.304115	0.241586	0.039247	0.0145741
ANKRD49	0.369689	0.443922	-0.618016	-0.568061	0.193271	0.111811	0.0184985	0.0340684
ANKRD50	0.0843099	0.177782	-0.393938	-0.715501	0.774451	0.54315	0.163412	0.0040125
ANKRD52	0.0984054	0.150283	-0.16447	-0.718296	0.737863	0.608084	0.574208	0.00380725
ANKRD54	-0.30476	-0.315353	0.546341	0.461737	0.289389	0.27209	0.0432399	0.0964986
ANKRD55	0.0968288	0.29524	-0.343102	0.00107133	0.741932	0.305471	0.229765	0.9971
ANKRD6	0.439611	0.479323	-0.660993	-0.664853	0.115753	0.0828738	0.0100585	0.00948021
ANKRD61	-0.347205	-0.385322	0.382752	0.441142	0.223873	0.173652	0.176784	0.114342
ANKRD63	0.707448	0.535147	-0.440603	-0.28764	0.00465281	0.0486162	0.114837	0.318672
ANKRD65	-0.197969	-0.561409	0.400781	0.422687	0.497497	0.0367075	0.155567	0.132138
ANKRD66	0.424013	-0.281338	0.160199	-0.0773396	0.130801	0.329857	0.584324	0.792712
ANKRD9	-0.428652	-0.583094	0.764133	0.540602	0.126194	0.0286248	0.00146304	0.0459387
ANKS1A	-0.0981343	-0.14367	0.0356801	-0.225311	0.738562	0.624135	0.903617	0.438649
ANKS1B	0.36848	-0.1233	-0.0192311	-0.461616	0.194845	0.674528	0.947973	0.0965978
ANKS3	-0.200238	-0.0515515	0.224749	0.557907	0.492478	0.861065	0.439822	0.038156
ANKS4B	-0.0262805	-0.313271	0.171253	0.0655427	0.92894	0.27544	0.558293	0.823838
ANKS6	0.145799	0.362573	-0.473183	-0.323831	0.618949	0.202651	0.0874667	0.258699
ANKUB1	0.397531	-0.238384	0.133057	-0.120201	0.159261	0.411804	0.650215	0.682312
ANKZF1	0.493584	0.774201	-0.707736	-0.266134	0.0728655	0.00115312	0.00462863	0.357739
ANLN	-0.166721	-0.284759	0.171466	0.116721	0.568905	0.323758	0.557794	0.69109
ANO1	0.544425	0.437668	-0.446182	-0.683137	0.0441274	0.117559	0.109782	0.00708095
ANO10	-0.564897	-0.600255	0.654669	0.834562	0.0353057	0.0232343	0.0110641	0.000205185
ANO2	-0.0796392	0.0951791	-0.137703	0.191956	0.786676	0.746195	0.638749	0.510905
ANO4	-0.283935	-0.390085	0.24139	-0.0811977	0.32522	0.16794	0.405752	0.782592
ANO5	-0.41289	-0.451479	0.260143	0.269696	0.142302	0.105125	0.369067	0.351094
ANO6	0.344231	0.329816	-0.523367	-0.663002	0.228133	0.249488	0.0547828	0.00975425
ANO7	-0.496141	-0.628421	0.751719	0.545921	0.071166	0.0160876	0.00193271	0.0434332
ANO8	0.152055	0.0732885	0.0850342	0.370081	0.60381	0.80337	0.77256	0.192763
ANO9	0.559601	0.0300787	-0.0708931	-0.0254143	0.0374501	0.918699	0.809688	0.931277
ANOS1	0.182661	-0.209366	0.0934093	-0.329537	0.531953	0.472534	0.750777	0.249914
ANP32A	-0.163336	-0.0780004	0.361852	0.35618	0.576888	0.790976	0.203617	0.211318
ANP32B	-0.185607	-0.406775	0.603475	0.397021	0.525241	0.148902	0.0223148	0.159846
ANP32E	-0.104182	-0.186022	-0.0496577	-0.246755	0.723012	0.524299	0.866126	0.395069
ANPEP	0.425305	0.160838	-0.0392984	-0.0300167	0.129507	0.582806	0.893891	0.918866
ANTXR1	0.122655	0.00952544	-0.204861	-0.504444	0.676146	0.974218	0.482328	0.0658425
ANTXR2	0.11049	0.275154	-0.378109	-0.600485	0.706898	0.341047	0.182536	0.0231677
ANXA1	0.51768	0.0542479	-0.292568	-0.32528	0.0579533	0.853867	0.310076	0.256451
ANXA10	-0.56013	-0.246898	0.180975	-0.0424367	0.0372317	0.394788	0.53581	0.885467
ANXA11	-0.330622	-0.714558	0.575434	0.335595	0.248263	0.00408364	0.0313104	0.240787
ANXA13	0.559505	0.905437	-0.899075	-0.488103	0.0374898	8.4e-06	1.22e-05	0.0766044
ANXA2	0.0343947	-0.300635	0.360398	0.553132	0.907076	0.296296	0.205574	0.0401986
ANXA3	0.513508	0.624015	-0.745685	-0.645906	0.0603624	0.0170775	0.00220047	0.0125833
ANXA4	-0.013576	-0.102865	-0.104584	0.0560899	0.963261	0.726389	0.721982	0.848956
ANXA5	-0.35326	-0.750059	0.593541	0.406431	0.215354	0.00200364	0.0252435	0.14928
ANXA6	-0.376369	-0.305723	0.394622	0.500045	0.184722	0.287791	0.162616	0.0686258
ANXA7	0.412831	0.469679	-0.608292	-0.304561	0.142365	0.090166	0.0209905	0.289721
ANXA9	-0.633698	-0.565582	0.717061	0.643054	0.0149602	0.0350351	0.0038969	0.0131107
AOAH	0.254282	0.102304	-0.21508	0.17348	0.380334	0.727829	0.460249	0.553107
AOC1	-0.229065	-0.590656	0.596064	0.488254	0.430851	0.0261456	0.0244737	0.0765
AOC2	0.569528	0.663793	-0.726025	-0.460262	0.0335059	0.00963641	0.00328226	0.0977079
AOC3	0.496305	0.531056	-0.589873	-0.423721	0.0710581	0.0506971	0.0263945	0.131095
AOX1	0.508165	0.768159	-0.792051	-0.721086	0.0635513	0.00133202	0.00073353	0.00361066
AOX4	-0.632499	-0.818717	0.6209	0.396847	0.015211	0.000342505	0.0178045	0.160045
AP1AR	0.300985	0.210458	-0.438513	-0.639394	0.295706	0.470175	0.116771	0.013812
AP1B1	-0.524168	-0.752817	0.857129	0.622967	0.0543462	0.00188688	8.96e-05	0.0173195
AP1G1	0.205668	0.31802	-0.565089	-0.548824	0.480567	0.267834	0.0352298	0.0421091
AP1G2	-0.448716	-0.785931	0.914328	0.722312	0.107537	0.0008606	4.74e-06	0.00352684
AP1M1	-0.554948	-0.800524	0.929176	0.789549	0.0394126	0.000582887	1.56e-06	0.000783522
AP1M2	-0.475233	-0.856053	0.844179	0.857121	0.0859137	9.35e-05	0.000146433	8.96e-05
AP1S1	-0.698724	-0.851921	0.899509	0.904614	0.00543399	0.000109776	1.19e-05	8.83e-06
AP1S2	-0.43119	-0.831764	0.657549	0.231118	0.123722	0.000225455	0.010597	0.426618
AP1S3	0.539213	0.538976	-0.712593	-0.631386	0.04661	0.0467253	0.0042352	0.0154465
AP2A1	-0.398506	-0.612634	0.670457	0.319304	0.158147	0.0198483	0.00868686	0.2658
AP2A2	-0.345276	-0.784108	0.821166	0.430041	0.226631	0.000901658	0.000317444	0.124837
AP2B1	-0.476042	-0.357396	0.486697	0.811107	0.0853063	0.209652	0.0775854	0.000430706
AP2M1	-0.48106	-0.816651	0.876567	0.881712	0.0816057	0.00036486	3.89e-05	3.05e-05
AP2S1	-0.370749	-0.510392	0.718074	0.752269	0.191898	0.0622079	0.00382323	0.00190963
AP3B1	0.169142	0.0581733	-0.277023	-0.389681	0.563226	0.843408	0.337642	0.16842
AP3B2	0.0826754	-0.554842	0.651054	0.287036	0.778724	0.0394579	0.0116727	0.319734
AP3D1	-0.70627	-0.922769	0.865136	0.740786	0.00475278	2.59e-06	6.46e-05	0.0024388
AP3M1	0.170656	0.173316	-0.402487	-0.496523	0.559685	0.553489	0.153651	0.0709148
AP3M2	0.216923	-0.0317392	-0.207279	-0.414795	0.456321	0.914225	0.47706	0.140287
AP3S1	0.324391	0.550761	-0.656342	-0.591019	0.257829	0.0412419	0.0107909	0.0260306
AP3S2	-0.418643	-0.164486	0.264981	0.30148	0.136273	0.57417	0.359904	0.294873
AP4B1	0.116964	0.145252	-0.181671	0.397133	0.690476	0.62028	0.534215	0.159718
AP4E1	0.27855	0.313686	-0.508258	-0.737876	0.334876	0.274771	0.0634949	0.00258973
AP4M1	0.383969	0.201334	-0.38441	-0.331389	0.175296	0.490064	0.174758	0.247101
AP4S1	-0.199276	-0.275785	0.466831	0.514534	0.494602	0.339895	0.0924027	0.0597636
AP5B1	-0.385447	-0.604682	0.729475	0.758677	0.173499	0.0219771	0.00306718	0.00165672
AP5M1	-0.0466744	-0.122736	-0.11633	-0.204494	0.874109	0.675942	0.692078	0.48313
AP5S1	-0.182495	-0.23476	0.393986	0.736068	0.532332	0.419159	0.163356	0.00268711
AP5Z1	-0.414042	-0.781894	0.900233	0.813315	0.141081	0.000953635	1.14e-05	0.000403427
APAF1	0.243486	0.353032	-0.602506	-0.582887	0.401562	0.215671	0.0225885	0.028695
APBA1	0.349581	0.0572401	-0.117506	-0.498594	0.220506	0.845892	0.689109	0.0695622
APBA2	-0.0615259	-0.168302	0.200335	0.242902	0.834494	0.565194	0.492265	0.402728
APBA3	-0.124667	-0.130233	0.361132	0.454246	0.671103	0.657219	0.204585	0.102748
APBB1	0.314644	0.199254	-0.0917383	-0.11616	0.273229	0.494652	0.75511	0.69251
APBB1IP	0.389345	0.275386	-0.0984851	-0.09431	0.16882	0.340622	0.737658	0.748444
APBB2	0.52903	0.479315	-0.545384	-0.699951	0.0517513	0.0828795	0.0436817	0.00531833
APBB3	-0.158443	0.181535	0.023626	0.0405417	0.588505	0.534528	0.936103	0.890552
APC	0.362423	0.36686	-0.573377	-0.714663	0.202852	0.196966	0.0320628	0.00407569
APC2	-0.0938308	-0.338185	0.541079	0.339313	0.749685	0.236949	0.0457099	0.235289
APCDD1	0.649202	0.616463	-0.74673	-0.81807	0.0119942	0.0188807	0.00215212	0.000349383
APEH	0.377607	0.326883	-0.452866	-0.624889	0.183165	0.253978	0.10393	0.0168774
APEX1	-0.444647	-0.607802	0.749308	0.692525	0.111158	0.0211222	0.00203638	0.00604854
APEX2	-0.309206	-0.34162	0.539915	0.643514	0.282052	0.231916	0.0462701	0.0130245
APH1A	-0.161949	-0.203806	0.0207988	0.285353	0.580172	0.484637	0.943738	0.322705
APH1B	0.379774	0.591872	-0.77149	-0.733577	0.18046	0.0257623	0.00123086	0.00282607
API5	0.262197	0.251194	-0.515177	-0.51546	0.365161	0.386344	0.0593902	0.0592266
APIP	-0.635418	-0.864621	0.830215	0.753812	0.0146062	6.6e-05	0.000237356	0.0018461
APLF	-0.356907	-0.640023	0.633585	0.60027	0.210321	0.0136896	0.0149838	0.0232301
APLN	-0.389725	-0.576805	0.415848	0.0896862	0.168367	0.0308166	0.13918	0.76044
APLNR	0.220218	0.379586	-0.339704	0.110743	0.449337	0.180693	0.234714	0.706253
APLP1	-0.287018	0.130694	-0.114948	-0.044259	0.319765	0.656074	0.695577	0.88058
APLP2	0.452849	0.581449	-0.409495	-0.11379	0.103944	0.0291864	0.145942	0.698512
APMAP	0.0802205	-0.0175505	-0.194761	-0.192267	0.785152	0.952515	0.50463	0.510209
APOA1	-0.332464	-0.475594	0.291481	0.2776	0.245479	0.0856428	0.31196	0.336595
APOA5	-0.0652997	-0.397208	0.553576	0.687162	0.824482	0.159632	0.0400054	0.00662278
APOB	0.121413	0.36823	-0.561792	-0.476922	0.679264	0.195171	0.0365517	0.0846495
APOBEC2	0.1859	-0.132029	-0.0287726	0.0287381	0.524577	0.652762	0.922219	0.922312
APOBEC3H	0.306864	0.097833	-0.0377723	-0.0832777	0.285904	0.73934	0.897992	0.777149
APOBEC3Z2A-Z2	0.00815046	-0.243358	0.192672	-0.0307768	0.977939	0.401817	0.509301	0.916818
APOBEC3Z2E	0.535723	0.0464636	0.0905093	-0.194881	0.0483281	0.874673	0.758301	0.504363
APOBEC4	0.509986	0.25264	-0.394318	-0.578241	0.0624515	0.383523	0.162969	0.0303056
APOBR	-0.00708534	-0.245548	0.2495	0.118337	0.980821	0.39746	0.389663	0.687009
APOC1	-0.167258	-0.43239	0.583488	0.673802	0.567644	0.122564	0.0284913	0.00823831
APOC2	-0.282526	-0.234786	0.422091	0.501613	0.327732	0.419106	0.132741	0.0676246
APOD	-0.220103	-0.36659	0.45473	0.121976	0.449581	0.19732	0.102336	0.677851
APOE	-0.474149	-0.709181	0.86086	0.688711	0.0867324	0.0045087	7.71e-05	0.00645278
APOF	-0.17116	-0.693537	0.75041	0.72723	0.558509	0.00594468	0.00198845	0.00320584
APOL6	0.610097	0.768909	-0.874094	-0.816461	0.0205097	0.00130869	4.36e-05	0.000366974
APOLD1	0.41602	0.374617	-0.432117	-0.32198	0.139	0.18694	0.122827	0.261588
APOM	-0.0268347	0.0623895	-0.166348	0.0879489	0.927445	0.8322	0.569783	0.764961
APOO	-0.559116	-0.805176	0.827654	0.550313	0.0376516	0.000511426	0.000258145	0.0414412
APOOL	-0.0109518	0.163007	-0.316677	-0.128854	0.970359	0.577666	0.269972	0.660651
APOPT1	-0.27849	-0.536464	0.475093	0.329181	0.334984	0.0479595	0.0860195	0.250457
APP	0.330689	0.341729	-0.543804	-0.539666	0.248163	0.231757	0.0444184	0.0463904
APPBP2	0.220372	0.229319	-0.462992	-0.57715	0.449012	0.430327	0.095478	0.0306932
APPL1	0.375659	0.478358	-0.700057	-0.742414	0.185618	0.083584	0.00530843	0.00235744
APPL2	0.167455	0.0277532	-0.340724	-0.281515	0.56718	0.924968	0.233221	0.32954
APRT	-0.490688	-0.581052	0.722376	0.967885	0.0748242	0.0293233	0.00352247	1.48e-08
APTX	-0.571311	-0.541335	0.610073	0.965301	0.0328314	0.0455876	0.020516	2.34e-08
AQP1	0.586432	0.71464	-0.679128	-0.272642	0.0275096	0.00407748	0.00756138	0.34565
AQP10	-0.108901	0.124102	-0.27833	-0.320369	0.710947	0.672517	0.335275	0.264119
AQP11	-0.073008	0.0199685	0.0436946	0.0585483	0.80411	0.94598	0.882093	0.84241
AQP3	-0.168567	-0.189407	0.255707	0.180756	0.564572	0.516639	0.377578	0.536313
AQP4	0.547988	0.075625	-0.0733931	-0.521652	0.0424871	0.797219	0.803095	0.0557252
AQP5	-0.483759	-0.884821	0.84371	0.442694	0.0796633	2.62e-05	0.000148938	0.112924
AQP6	0.119045	-0.320708	0.276291	-0.160729	0.685226	0.263584	0.338974	0.583064
AQP7	-0.248882	-0.0497183	0.191341	-0.00920788	0.390876	0.865964	0.512287	0.975078
AQP9	0.397995	0.623944	-0.534863	-0.630248	0.158731	0.0170937	0.0487584	0.0156901
AQR	0.423845	0.472661	-0.659839	-0.637096	0.13097	0.0878654	0.0102365	0.0142669
AR	0.23415	0.635488	-0.669356	-0.448192	0.420403	0.0145918	0.00883853	0.107999
ARAF	-0.45644	-0.630646	0.79139	0.678297	0.10089	0.0156046	0.000746487	0.00766401
ARAP1	0.344257	0.683778	-0.563746	-0.300472	0.228097	0.00700634	0.035764	0.296571
ARAP2	0.255626	0.204076	-0.469321	-0.593429	0.377734	0.484045	0.0904454	0.025278
ARAP3	0.636975	0.688204	-0.569061	-0.544933	0.0142911	0.00650806	0.0336844	0.0438909
ARC	-0.401861	-0.181571	0.396576	0.642622	0.154352	0.534445	0.160357	0.013192
ARCN1	0.030597	0.0730002	-0.30914	-0.309103	0.917302	0.80413	0.28216	0.282221
AREG	0.232877	-0.169806	0.256681	0.143035	0.423008	0.561671	0.3757	0.625684
AREL1	0.205071	0.358876	-0.582108	-0.459946	0.48187	0.207635	0.0289605	0.0979684
ARF1	-0.376588	-0.557285	0.691405	0.723984	0.184446	0.0384178	0.00616517	0.00341494
ARF2	0.148608	0.158039	-0.316889	0.120419	0.612135	0.589467	0.269635	0.681764
ARF3	-0.428364	-0.875211	0.86864	0.510617	0.126478	4.14e-05	5.56e-05	0.0620735
ARF4	-0.0519667	-0.149922	-0.063917	-0.277782	0.859956	0.608956	0.828147	0.336267
ARF5	-0.494504	-0.832705	0.895619	0.826189	0.0722507	0.000218465	1.49e-05	0.000270679
ARF6	-0.270684	-0.34455	0.0354942	-0.0972786	0.349264	0.227674	0.904117	0.74077
ARFGAP1	-0.422711	-0.436189	0.632466	0.744096	0.132114	0.118948	0.015218	0.00227564
ARFGAP2	-0.524883	-0.470295	0.61918	0.833703	0.0539589	0.0896874	0.018216	0.000211245
ARFGAP3	0.144327	0.132767	-0.374206	-0.385092	0.622532	0.650935	0.187463	0.17393
ARFGEF1	0.458959	0.640428	-0.827649	-0.657355	0.0987843	0.0136112	0.000258181	0.0106279
ARFGEF2	0.221959	0.327609	-0.550421	-0.567286	0.44567	0.252862	0.0413932	0.0343686
ARFGEF3	0.219785	0.556375	-0.651106	-0.450315	0.450252	0.0388031	0.0116638	0.106137
ARFIP1	0.0327884	-0.076812	-0.185573	-0.284316	0.9114	0.794098	0.525318	0.324544
ARFIP2	-0.557826	-0.585824	0.752273	0.694659	0.0381899	0.0277103	0.00190946	0.00583115
ARG2	-0.18825	-0.294395	0.344321	0.512352	0.519252	0.306923	0.228005	0.0610427
ARGLU1	0.507926	0.437126	-0.613866	-0.793306	0.0636965	0.118066	0.019533	0.000709433
ARHGAP1	-0.117467	-0.233903	0.479823	0.293957	0.689205	0.420908	0.0825076	0.307677
ARHGAP10	0.307428	0.241787	-0.125331	-0.314815	0.284974	0.404957	0.669442	0.272955
ARHGAP11A	-0.133445	-0.218852	0.0776208	0.0132738	0.649256	0.452226	0.791973	0.964078
ARHGAP12	0.289063	0.323449	-0.550395	-0.636272	0.316176	0.259294	0.0414045	0.0144328
ARHGAP15	-0.177624	-0.306136	0.184837	-0.0703878	0.543515	0.287107	0.526992	0.811022
ARHGAP17	0.633717	0.928212	-0.86015	-0.694122	0.0149563	1.69e-06	7.94e-05	0.00588534
ARHGAP18	0.41788	0.220377	-0.381224	-0.514442	0.137062	0.449002	0.178664	0.0598168
ARHGAP19	0.305065	0.560486	-0.746815	-0.667198	0.288882	0.0370852	0.00214821	0.0091417
ARHGAP20	0.397642	0.104692	-0.318638	-0.37424	0.159134	0.721705	0.266853	0.187419
ARHGAP21	0.371528	0.530841	-0.73619	-0.734748	0.190893	0.0508086	0.00268048	0.00276007
ARHGAP22	-0.108149	-0.230686	0.180093	0.527315	0.712865	0.427506	0.537834	0.0526564
ARHGAP23	0.467204	0.629781	-0.56397	-0.732426	0.0921073	0.0157911	0.0356743	0.00289218
ARHGAP24	0.62954	0.480211	-0.453826	-0.54832	0.0158432	0.0822237	0.103107	0.0423368
ARHGAP25	0.435565	0.385858	-0.279241	-0.376564	0.119536	0.173002	0.333629	0.184476
ARHGAP26	-0.49178	-0.698712	0.694655	0.488027	0.0740813	0.00543509	0.00583156	0.0766572
ARHGAP27	0.0808083	-0.615425	0.427034	0.222002	0.783612	0.0191394	0.127789	0.44558
ARHGAP28	0.0541149	0.444652	-0.493721	-0.74314	0.854222	0.111153	0.0727736	0.00232183
ARHGAP29	0.548397	0.723597	-0.842944	-0.760868	0.0423019	0.00344063	0.000153105	0.00157664
ARHGAP30	0.345681	0.0585222	-0.0145748	-0.404072	0.226051	0.842479	0.960559	0.151885
ARHGAP31	0.0482313	-0.293277	0.142253	-0.213726	0.869941	0.308851	0.627594	0.463146
ARHGAP32	0.41317	0.624634	-0.762579	-0.7528	0.142005	0.0169356	0.00151626	0.00188761
ARHGAP33	-0.200095	-0.290131	0.343773	0.150077	0.492795	0.31431	0.228794	0.608581
ARHGAP35	0.196154	0.343655	-0.491106	-0.539932	0.501526	0.228964	0.0745398	0.0462619
ARHGAP39	0.0968037	-0.221003	-0.044821	-0.386675	0.741996	0.447682	0.879073	0.172016
ARHGAP4	-0.281707	-0.311974	0.527253	0.32613	0.329197	0.27754	0.0526894	0.255138
ARHGAP40	0.644061	-0.0918809	0.0942211	-0.0943678	0.0129226	0.75474	0.748674	0.748295
ARHGAP42	0.516391	0.852702	-0.904563	-0.757718	0.0586902	0.000106535	8.86e-06	0.00169276
ARHGAP44	0.016035	-0.0814887	0.035195	-0.4259	0.956611	0.78183	0.904922	0.128914
ARHGAP45	0.116969	-0.122756	0.234119	0.129339	0.690463	0.675892	0.420467	0.659443
ARHGAP5	0.312215	0.41025	-0.614124	-0.743033	0.277149	0.145127	0.0194674	0.00232708
ARHGAP6	0.326364	0.436765	-0.545316	-0.720871	0.254777	0.118405	0.0437133	0.00362552
ARHGAP8	-0.578979	-0.588885	0.666446	0.249168	0.0300453	0.0267112	0.0092492	0.390315
ARHGAP9	-0.422026	-0.529053	0.762294	0.532374	0.132808	0.0517393	0.00152617	0.0500199
ARHGDIA	-0.326291	-0.443031	0.648699	0.613473	0.254889	0.112618	0.0120828	0.0196332
ARHGDIB	0.101629	-0.023683	0.242714	0.238988	0.729563	0.935949	0.403103	0.410583
ARHGDIG	-0.504616	-0.61651	0.615506	0.674308	0.0657354	0.018869	0.0191191	0.00817206
ARHGEF1	0.292858	0.453706	-0.606238	-0.493319	0.309573	0.103209	0.0215476	0.0730433
ARHGEF10	0.239898	0.460752	-0.589085	-0.643243	0.40875	0.097305	0.0266469	0.0130753
ARHGEF10L	0.344489	0.15976	-0.392774	-0.453847	0.227763	0.585368	0.164772	0.103089
ARHGEF11	0.339053	0.336902	-0.515527	-0.743389	0.235669	0.238846	0.0591878	0.00230976
ARHGEF12	0.339818	0.432091	-0.627691	-0.668764	0.234547	0.122852	0.0162484	0.00892081
ARHGEF15	0.215754	-0.444909	0.3996	0.32204	0.458812	0.110921	0.156903	0.261494
ARHGEF16	-0.184575	-0.479795	0.567817	0.315293	0.527587	0.0825283	0.034163	0.272187
ARHGEF17	0.0300913	0.358672	-0.261664	-0.471933	0.918665	0.207913	0.366172	0.0884235
ARHGEF18	0.67696	0.514496	-0.562738	-0.407302	0.00783153	0.0597857	0.0361686	0.148327
ARHGEF19	-0.423076	-0.751059	0.670121	0.377963	0.131745	0.00196065	0.0087328	0.182719
ARHGEF2	0.780933	0.72242	-0.777186	-0.698188	0.000976917	0.00351952	0.0010721	0.00548504
ARHGEF25	-0.282516	-0.240623	0.490393	0.222719	0.32775	0.407293	0.0750263	0.444073
ARHGEF26	0.020748	0.278105	-0.47967	-0.635971	0.943875	0.33568	0.0826197	0.0144937
ARHGEF28	0.390386	0.364748	-0.524597	-0.185227	0.167584	0.199753	0.0541136	0.526104
ARHGEF3	0.269714	0.334616	-0.48676	-0.50441	0.351061	0.242248	0.0775412	0.0658636
ARHGEF33	0.414306	0.580934	-0.583177	-0.593794	0.140802	0.0293638	0.0285966	0.0251654
ARHGEF37	0.194308	-0.0406009	-0.238068	-0.102798	0.505641	0.890393	0.412442	0.726561
ARHGEF38	0.651674	0.709081	-0.847494	-0.72769	0.0115665	0.00451689	0.000129681	0.00317704
ARHGEF39	-0.37847	-0.541714	0.48284	0.404103	0.182085	0.0454064	0.0803211	0.151849
ARHGEF40	0.190794	0.523742	-0.425695	-0.443346	0.513517	0.0545782	0.129118	0.112332
ARHGEF5	0.413614	0.128182	-0.267304	-0.545438	0.141534	0.662324	0.355548	0.0436567
ARHGEF6	0.299779	0.311002	-0.484971	-0.727573	0.29774	0.279119	0.0788014	0.00318432
ARHGEF7	0.282556	0.302766	-0.237893	0.256107	0.327679	0.292717	0.412795	0.376806
ARHGEF9	0.513574	0.82643	-0.88964	-0.718524	0.060324	0.00026858	2.05e-05	0.00379081
ARID1A	0.0347067	0.0482421	-0.273577	-0.565137	0.906236	0.869912	0.343933	0.0352107
ARID1B	0.381606	0.502116	-0.641534	-0.759921	0.178192	0.0673053	0.0133987	0.00161087
ARID2	0.171592	0.208912	-0.45184	-0.644037	0.557501	0.473518	0.104813	0.012927
ARID3A	0.201974	0.295128	-0.330525	-0.746777	0.488655	0.305663	0.248411	0.00214995
ARID3B	0.362676	0.325197	-0.163716	-0.362928	0.202513	0.256579	0.575988	0.202176
ARID4A	0.463666	0.637074	-0.7746	-0.876932	0.0949329	0.0142713	0.00114202	3.83e-05
ARID4B	0.299905	0.408736	-0.602845	-0.688976	0.297528	0.146764	0.0224925	0.00642401
ARID5A	0.553931	0.727256	-0.670368	-0.334088	0.0398512	0.0032042	0.00869904	0.243037
ARID5B	0.585739	0.780543	-0.891281	-0.793782	0.0277384	0.000986501	1.88e-05	0.000700475
ARIH1	0.37425	0.510312	-0.678716	-0.802171	0.187407	0.062256	0.0076122	0.00055673
ARIH2	0.467489	0.582903	-0.688854	-0.163131	0.0918824	0.0286894	0.00643722	0.577372
ARL1	-0.18452	-0.17733	-0.0490614	-0.170987	0.527713	0.544192	0.867721	0.558912
ARL10	0.0232344	-0.0508053	-0.0763523	-0.193664	0.93716	0.863058	0.795306	0.507081
ARL11	-0.109149	-0.229965	0.279213	0.245507	0.710314	0.428994	0.33368	0.397541
ARL13B	0.0659421	0.0585082	-0.275088	-0.506544	0.82278	0.842516	0.341167	0.0645425
ARL14EP	0.269232	0.288545	-0.510181	-0.693089	0.351955	0.317083	0.0623343	0.00599055
ARL15	0.238715	0.247557	-0.459781	-0.552001	0.411135	0.393486	0.0981042	0.0406936
ARL16	0.0726349	-0.00641494	-0.0991941	-0.239505	0.805093	0.982636	0.73583	0.409542
ARL2	-0.521992	-0.62149	0.794205	0.678531	0.0555372	0.017665	0.000692567	0.00763506
ARL2BP	-0.432673	-0.0199928	-0.0771225	0.374774	0.122293	0.945915	0.793282	0.18674
ARL3	-0.140222	0.052036	-0.00731888	-0.0539955	0.632564	0.859771	0.980189	0.85454
ARL4A	-0.351115	-0.706335	0.601394	0.555791	0.218348	0.00474724	0.0229058	0.0390515
ARL4C	0.527179	0.679653	-0.721176	-0.641857	0.0527286	0.0074971	0.00360441	0.013337
ARL4D	-0.297435	-0.336588	0.21463	0.412601	0.301718	0.239311	0.461212	0.142609
ARL5A	0.247969	0.323708	-0.545293	-0.632074	0.392672	0.25889	0.0437237	0.0153005
ARL5B	0.109958	0.245311	-0.469913	-0.591267	0.708252	0.39793	0.0899843	0.0259526
ARL5C	0.092126	-0.0715707	0.258144	0.226313	0.754104	0.8079	0.37289	0.436561
ARL6	0.357966	0.41728	-0.606909	-0.682103	0.208874	0.137685	0.0213644	0.00720249
ARL6IP1	-0.171937	-0.426571	0.191994	0.258496	0.556698	0.128247	0.510821	0.372214
ARL6IP4	-0.0793664	0.169611	0.10714	0.452899	0.787391	0.562127	0.715442	0.103901
ARL6IP5	0.137128	0.0455527	-0.29714	-0.287611	0.640165	0.877113	0.302222	0.318722
ARL6IP6	0.211963	0.253389	-0.482026	-0.588915	0.466932	0.382068	0.080907	0.0267014
ARL8A	-0.336991	-0.430374	0.625165	0.400474	0.238713	0.124514	0.0168147	0.155914
ARL8B	0.168469	0.251421	-0.500246	-0.423156	0.564802	0.385901	0.0684969	0.131664
ARL9	-0.491943	-0.834037	0.830925	0.429712	0.073971	0.000208869	0.000231837	0.125158
ARMC1	0.299517	0.39864	-0.60681	-0.553273	0.298183	0.157994	0.0213913	0.0401369
ARMC10	0.180262	0.184553	-0.25275	-0.139624	0.537445	0.527638	0.38331	0.63403
ARMC12	0.011167	-0.0384359	-0.0592586	0.296776	0.969777	0.896209	0.84052	0.302843
ARMC2	0.630437	0.131454	-0.279349	-0.373527	0.0156496	0.654189	0.333434	0.188329
ARMC3	0.447693	0.254493	-0.461885	-0.590944	0.10844	0.379926	0.0963775	0.0260545
ARMC4	0.556395	0.0778301	-0.282877	-0.36362	0.0387945	0.791423	0.327106	0.201253
ARMC5	-0.386812	-0.381006	0.641022	0.599641	0.171851	0.178934	0.0134966	0.0234131
ARMC6	-0.71666	-0.770537	0.890448	0.835359	0.00392631	0.00125916	1.96e-05	0.000199691
ARMC7	-0.464717	-0.731748	0.783951	0.633801	0.0940873	0.00293164	0.000905266	0.0149388
ARMC8	0.170099	0.144807	-0.383305	-0.209735	0.560986	0.621364	0.176107	0.471737
ARMC9	0.675847	0.219506	-0.10404	-0.218555	0.00797299	0.450842	0.723376	0.452855
ARMCX1	0.0461964	0.0816976	-0.274335	-0.389654	0.875388	0.781283	0.342544	0.168452
ARMCX2	0.495856	0.677118	-0.805255	-0.804224	0.0713543	0.00781157	0.00051028	0.000525447
ARMCX3	0.0464029	-0.0091189	-0.200373	-0.395836	0.874836	0.975318	0.492181	0.16121
ARMCX4	0.367557	0.728706	-0.84096	-0.72601	0.196052	0.00311412	0.000164334	0.00328323
ARMCX5	-0.236961	-0.29596	0.170096	0.0158052	0.414684	0.304238	0.560993	0.957233
ARMT1	0.0521381	0.0135283	-0.230409	-0.191725	0.859498	0.96339	0.428079	0.511424
ARNT	0.359949	0.474852	-0.669877	-0.727857	0.206181	0.0862007	0.00876643	0.00316664
ARNT2	0.562235	0.903023	-0.867533	-0.610656	0.0363719	9.72e-06	5.83e-05	0.0203626
ARNTL	0.457778	0.444075	-0.653602	-0.705132	0.0997678	0.111673	0.0112411	0.00485102
ARNTL2	0.0390793	0.342342	-0.245782	-0.139527	0.89448	0.230866	0.396997	0.63427
ARPC1A	-0.077564	-0.415556	0.173933	-0.15247	0.792122	0.139486	0.552055	0.602812
ARPC1B	-0.419714	-0.524298	0.657161	0.701692	0.135169	0.0542758	0.010659	0.00515755
ARPC2	-0.544145	-0.874408	0.920407	0.715629	0.0442586	4.3e-05	3.09e-06	0.00400291
ARPC3	-0.139415	-0.50666	0.351416	0.394628	0.634543	0.0644709	0.217927	0.16261
ARPC5	-0.0541572	-0.254196	-0.00369839	0.109154	0.854109	0.380501	0.989989	0.710302
ARPC5L	-0.639667	-0.893103	0.963229	0.723597	0.0137588	1.7e-05	3.3e-08	0.00344062
ARPIN	-0.210525	-0.726471	0.770687	0.507543	0.470031	0.00325377	0.00125467	0.06393
ARPP19	0.262318	0.252508	-0.497714	-0.655004	0.364932	0.38378	0.0701348	0.0110091
ARPP21	0.0939633	-0.0738996	0.00806258	0.16217	0.749342	0.80176	0.978177	0.579647
ARR3	-0.22276	-0.190814	0.397454	0.490722	0.443987	0.513472	0.15935	0.0748016
ARRB1	0.385686	0.566075	-0.553757	-0.628173	0.17321	0.0348412	0.0399267	0.0161421
ARRB2	0.00629835	-0.180555	0.326483	0.34374	0.982951	0.536773	0.254593	0.228842
ARRDC1	-0.180742	-0.533035	0.717011	0.596643	0.536344	0.0496826	0.00390053	0.0242996
ARRDC2	0.48643	-0.0986587	0.108756	0.141976	0.0777727	0.73721	0.711317	0.628271
ARRDC3	0.404956	0.385802	-0.60892	-0.663115	0.150905	0.17307	0.0208221	0.0097373
ARRDC4	0.616419	0.906312	-0.96973	-0.79015	0.0188915	7.96e-06	1.04e-08	0.000771276
ARRDC5	-0.600845	-0.790793	0.876956	0.659782	0.0230638	0.00075834	3.82e-05	0.0102454
ARSA	0.0968298	-0.209382	0.347114	0.32835	0.741929	0.4725	0.224004	0.251725
ARSB	-0.0229263	0.0752314	-0.259797	-0.420759	0.937992	0.798254	0.369727	0.134099
ARSE	-0.261931	-0.515658	0.293941	0.340175	0.365667	0.0591121	0.307704	0.234024
ARSF	-0.0125115	0.102846	-0.282831	0.0544246	0.96614	0.726438	0.327188	0.853396
ARSG	-0.0146736	-0.0177278	0.0988385	-0.3336	0.960292	0.952035	0.736747	0.24377
ARSH	0.117112	0.474501	-0.605959	-0.406801	0.690104	0.086466	0.0216241	0.148874
ARSI	0.425501	0.732939	-0.610907	-0.29565	0.129312	0.00286256	0.0202968	0.304768
ARSJ	0.0692641	0.333717	-0.511869	-0.527359	0.813991	0.243594	0.0613279	0.0526329
ARSK	-0.187221	-0.23636	0.0212227	-0.155313	0.52158	0.415903	0.942593	0.595985
ART3	0.400642	0.000617234	-0.0568903	0.0269918	0.155724	0.998329	0.846824	0.927021
ART4	0.376105	0.582613	-0.522842	-0.28475	0.185055	0.0287881	0.0550701	0.323774
ART5	-0.242206	-0.25534	0.0992597	0.132749	0.404118	0.378286	0.735661	0.650977
ARTN	-0.531173	-0.614527	0.705285	0.508382	0.0506369	0.0193652	0.00483773	0.0634196
ARV1	0.208693	0.221962	-0.297603	-0.141416	0.473992	0.445664	0.301432	0.629639
ARVCF	-0.461369	-0.551589	0.643021	0.555061	0.0967995	0.0408752	0.0131169	0.0393641
AS3MT	0.304499	0.240369	-0.292733	0.0312746	0.289824	0.407804	0.30979	0.915477
ASAH1	0.340782	0.307178	-0.441507	-0.649179	0.233137	0.285385	0.114008	0.0119984
ASAP1	0.565571	0.477762	-0.6146	-0.790241	0.0350393	0.0840252	0.0193469	0.000769435
ASAP2	0.250118	0.186434	-0.405579	-0.603374	0.38845	0.523365	0.150217	0.0223431
ASAP3	0.0761185	0.498341	-0.505077	-0.227333	0.795921	0.0697264	0.0654485	0.434441
ASB11	0.203716	0.416857	-0.283221	-0.267191	0.484833	0.138126	0.326492	0.35576
ASB13	-0.539405	-0.919239	0.768675	0.417565	0.0465167	3.36e-06	0.00131592	0.137389
ASB14	0.331261	0.419581	-0.583981	-0.385205	0.247295	0.135305	0.028325	0.173793
ASB16	0.384368	0.118613	-0.073011	-0.00729521	0.17481	0.686313	0.804102	0.980253
ASB18	0.177346	0.254564	-0.195233	-0.547727	0.544157	0.379788	0.503577	0.0426057
ASB2	-0.302129	-0.118262	0.25793	0.329716	0.293783	0.6872	0.3733	0.249641
ASB3	0.044268	0.0769013	-0.300841	-0.465362	0.880556	0.793863	0.295949	0.0935714
ASB4	0.0334456	0.03276	-0.320479	-0.343445	0.90963	0.911476	0.263946	0.229268
ASB5	-0.383493	-0.281885	0.0535101	0.275434	0.175876	0.328878	0.855835	0.340535
ASB6	-0.557699	-0.86103	0.909484	0.773429	0.0382435	7.66e-05	6.52e-06	0.00117484
ASB7	0.375725	0.421795	-0.641746	-0.714076	0.185535	0.133043	0.0133582	0.00412046
ASB8	0.345004	0.300773	-0.461536	-0.375128	0.227023	0.296064	0.0966629	0.186291
ASB9	-0.122244	0.157885	-0.378838	-0.326158	0.677177	0.589836	0.181625	0.255094
ASCC1	0.0975085	0.148342	-0.384032	-0.346009	0.740177	0.612778	0.17522	0.225581
ASCC2	-0.077956	-0.284525	0.500708	0.39203	0.791093	0.324173	0.0682013	0.165645
ASCC3	-0.0227013	-0.0416193	-0.201411	-0.278173	0.9386	0.88766	0.489895	0.335558
ASCL2	-0.130933	-0.506204	0.543765	0.188089	0.655482	0.0647513	0.0444365	0.519616
ASCL4	-0.220599	-0.666764	0.632375	0.463913	0.448534	0.00920359	0.015237	0.0947342
ASF1A	-0.22752	0.00870527	-0.18099	0.0416854	0.434053	0.976438	0.535776	0.887482
ASGR2	0.25491	-0.342208	0.261913	0.0216099	0.379119	0.23106	0.3657	0.941547
ASH1L	0.290997	0.365636	-0.57657	-0.720977	0.312801	0.198579	0.0309008	0.00361815
ASH2L	-0.163643	-0.234159	-0.00522144	-0.148903	0.57616	0.420386	0.985866	0.611419
ASIC3	0.158268	-0.206855	0.384277	0.302742	0.588921	0.477981	0.17492	0.292756
ASIC4	-0.374431	-0.22385	0.254848	0.175222	0.187177	0.441703	0.379239	0.549066
ASIP	-0.102171	0.071976	-0.137125	0.026239	0.728172	0.806831	0.640173	0.929052
ASL	-0.751554	-0.718325	0.761924	0.759844	0.00193964	0.00380516	0.00153914	0.00161367
ASMT	0.393628	0.909492	-0.889805	-0.5702	0.163773	6.51e-06	2.03e-05	0.0332506
ASNA1	-0.595525	-0.788269	0.912952	0.802138	0.0246366	0.000810124	5.2e-06	0.00055724
ASNS	0.360135	0.102202	-0.126407	0.353097	0.205929	0.728093	0.666754	0.215581
ASPA	-0.199501	-0.00491815	-0.0242453	-0.21934	0.494105	0.986687	0.934431	0.451194
ASPG	0.214526	0.22378	-0.00739428	0.204925	0.461435	0.441849	0.979985	0.482189
ASPH	0.139548	0.0766405	-0.28016	-0.521214	0.634218	0.794549	0.331973	0.0559679
ASPHD2	0.739027	0.389143	-0.403787	-0.723632	0.00252914	0.16906	0.152201	0.0034383
ASPM	-0.186182	-0.303119	0.202104	0.217118	0.523936	0.292125	0.48837	0.455907
ASPN	0.0899701	-0.111002	-0.111015	-0.382819	0.759702	0.705595	0.705561	0.176702
ASPRV1	0.00168254	-0.30687	0.439867	0.23013	0.995445	0.285894	0.115515	0.428654
ASPSCR1	-0.69745	-0.938757	0.959763	0.751228	0.00555605	6.67e-07	5.62e-08	0.00195346
ASRGL1	0.377192	0.586312	-0.727497	-0.59353	0.183686	0.0275493	0.00318907	0.0252467
ASS1	-0.180154	0.362414	-0.269494	-0.0598956	0.537693	0.202863	0.351469	0.838826
ASTE1	0.0569097	0.228917	-0.477882	-0.377127	0.846772	0.431159	0.0839361	0.183768
ASTN1	-0.129715	-0.341247	0.171863	-0.198712	0.658508	0.232459	0.55687	0.495851
ASTN2	-0.418627	-0.482414	0.249625	-0.0018015	0.136289	0.0806268	0.389417	0.995123
ASXL1	0.231778	0.690565	-0.740095	-0.523428	0.425262	0.00625373	0.00247395	0.0547491
ASXL2	0.232997	0.283119	-0.536151	-0.55749	0.422761	0.326675	0.0481151	0.0383315
ASZ1	-0.205909	-0.285433	0.125903	-0.0321661	0.480043	0.322565	0.668011	0.913075
ATAD1	0.322897	0.422432	-0.631854	-0.611418	0.260155	0.132396	0.015347	0.0201633
ATAD2	0.140015	0.0766204	-0.303307	-0.371714	0.633071	0.794601	0.291812	0.190654
ATAD2B	0.240597	0.395096	-0.595951	-0.622576	0.407345	0.162066	0.0245078	0.0174104
ATAD5	0.391618	0.479377	-0.677736	-0.469279	0.166129	0.0828341	0.00773393	0.0904782
ATAT1	-0.597901	-0.507932	0.669822	0.244996	0.0239245	0.063693	0.00877408	0.398557
ATCAY	-0.126803	-0.109015	0.0528613	0.31018	0.665763	0.710656	0.857567	0.280461
ATE1	-0.0829075	-0.085236	-0.187807	-0.457311	0.778117	0.772033	0.520254	0.100159
ATF1	0.140858	0.0716412	-0.328677	-0.519209	0.631007	0.807714	0.251226	0.0570883
ATF2	0.258003	0.27286	-0.488736	-0.663698	0.373159	0.345249	0.0761661	0.00965046
ATF3	0.794513	0.754192	-0.696743	-0.48203	0.000686875	0.00183071	0.00562477	0.0809037
ATF4	-0.222669	-0.304146	0.496864	0.678761	0.444179	0.290411	0.0706908	0.00760659
ATF5	0.326421	0.367463	-0.483212	-0.276198	0.254688	0.196175	0.080054	0.339142
ATF6	-0.246319	-0.433513	0.286407	0.15365	0.395932	0.121487	0.320843	0.599974
ATF6B	0.496037	0.359433	-0.409344	-0.726529	0.0712349	0.20688	0.146105	0.00325012
ATF7	0.281717	0.757357	-0.760765	-0.81895	0.329179	0.00170652	0.00158033	0.000340057
ATF7IP	0.383696	0.532124	-0.742983	-0.646561	0.175629	0.050148	0.0023295	0.0124645
ATF7IP2	0.390539	0.774565	-0.857188	-0.378156	0.167403	0.00114298	8.94e-05	0.182477
ATG10	-0.381725	-0.210436	0.146661	0.459849	0.178046	0.470221	0.616856	0.0980486
ATG101	-0.433166	-0.749038	0.832769	0.783024	0.121819	0.00204827	0.000218	0.000926815
ATG12	0.281173	0.358033	-0.58059	-0.586023	0.330153	0.208782	0.029483	0.0276444
ATG13	-0.307901	-0.602052	0.421768	0.489825	0.284194	0.0227177	0.13307	0.0754156
ATG14	0.509569	0.620628	-0.780556	-0.804173	0.0627021	0.0178692	0.000986167	0.000526197
ATG16L1	0.568935	0.868038	-0.863561	-0.497197	0.0337325	5.7e-05	6.9e-05	0.0704725
ATG16L2	-0.0154944	0.106135	-0.0579649	0.0522763	0.958073	0.718011	0.843962	0.859129
ATG2A	-0.118415	-0.532855	0.677477	0.492255	0.686813	0.0497743	0.00776644	0.0737596
ATG2B	0.339263	0.503004	-0.726487	-0.639331	0.235361	0.0667443	0.00325281	0.0138245
ATG3	0.271412	0.78459	-0.669448	-0.181385	0.347918	0.000890655	0.00882569	0.534871
ATG4A	-0.331068	-0.477359	0.599028	0.340141	0.247588	0.0843238	0.0235921	0.234074
ATG4B	-0.567683	-0.530891	0.669105	0.71809	0.0342145	0.0507825	0.00887328	0.00382205
ATG4C	0.162413	0.267221	-0.496883	-0.489825	0.579071	0.355703	0.0706783	0.0754159
ATG4D	-0.384238	-0.568175	0.716508	0.697125	0.174968	0.0340248	0.00393758	0.0055876
ATG5	0.0685668	-0.00883001	-0.226434	-0.346113	0.815834	0.9761	0.436309	0.225433
ATG7	-0.504209	-0.730935	0.814318	0.820493	0.0659888	0.00297959	0.000391501	0.000324185
ATG9A	0.024764	0.0346711	0.187955	0.258375	0.933031	0.906332	0.519918	0.372447
ATG9B	0.833221	0.513692	-0.509048	-0.459113	0.000214705	0.0602548	0.0630161	0.0986571
ATIC	-0.166402	-0.353271	0.259765	0.660014	0.569655	0.215339	0.369789	0.0102094
ATL1	0.437034	0.257028	-0.347053	-0.676676	0.118153	0.375034	0.22409	0.00786741
ATL2	0.179565	0.172154	-0.478213	-0.429217	0.539046	0.556192	0.0836915	0.125641
ATL3	0.179265	0.113625	-0.368172	-0.413538	0.539736	0.69893	0.195246	0.141614
ATM	0.204328	0.32116	-0.497379	-0.680962	0.483494	0.262874	0.0703535	0.00733859
ATMIN	0.0813711	0.144909	-0.40839	-0.454749	0.782137	0.621115	0.14714	0.10232
ATN1	-0.410635	-0.326467	0.483115	-0.0163307	0.144713	0.254617	0.0801233	0.955812
ATOH1	-0.0310739	-0.38716	0.265958	0.258527	0.916017	0.171433	0.358068	0.372155
ATOH7	-0.404802	-0.536967	0.462777	0.151677	0.151075	0.0477105	0.0956525	0.604722
ATOH8	0.271833	0.379167	-0.293032	0.0927642	0.347141	0.181214	0.309273	0.752449
ATOX1	-0.624042	-0.930275	0.905837	0.802139	0.0170711	1.43e-06	8.19e-06	0.000557228
ATP10A	0.549217	0.443916	-0.36441	-0.511619	0.0419319	0.111816	0.200202	0.0614766
ATP10B	0.571146	0.196382	-0.138696	-0.401403	0.0328936	0.501019	0.636308	0.154866
ATP10D	-0.135373	0.0469693	-0.236551	-0.379576	0.644491	0.873319	0.415515	0.180705
ATP11A	0.372257	0.368992	-0.525197	-0.427984	0.189955	0.194177	0.0537894	0.126852
ATP11B	0.417961	0.420834	-0.641199	-0.655975	0.136978	0.134022	0.0134627	0.0108504
ATP11C	0.555011	0.665508	-0.825773	-0.760036	0.0393855	0.00938474	0.000274328	0.00160667
ATP12A	-0.124872	-0.385971	0.27963	-0.121736	0.670591	0.172866	0.332927	0.678453
ATP13A1	-0.108535	-0.138595	0.342896	0.58916	0.711881	0.636557	0.230063	0.0266228
ATP13A2	-0.500658	-0.368348	0.565099	0.668602	0.0682331	0.195017	0.0352258	0.0089435
ATP13A3	0.322371	0.463886	-0.673983	-0.726217	0.260976	0.0947556	0.00821455	0.00327
ATP13A4	0.279871	-0.15334	0.00306114	0.131281	0.332493	0.600719	0.991714	0.654617
ATP13A5	0.497359	0.240417	-0.449685	-0.202086	0.0703669	0.407706	0.106687	0.48841
ATP1A1	-0.0721955	-0.747292	0.652497	0.3461	0.806252	0.00212646	0.0114269	0.22545
ATP1A2	0.0920786	-0.0471802	-0.0832693	-0.286762	0.754227	0.872754	0.777171	0.320217
ATP1A4	-0.112231	0.142806	0.0516769	0.00445317	0.70247	0.626243	0.86073	0.987946
ATP1B1	-0.275168	-0.684551	0.462492	0.0622183	0.34102	0.00691734	0.0958835	0.832655
ATP1B2	-0.326979	-0.254312	0.296439	-0.0699321	0.25383	0.380276	0.303419	0.812226
ATP1B3	-0.172961	-0.404015	0.235488	-0.0110655	0.554314	0.151948	0.417677	0.970051
ATP1B4	-0.0160108	-0.431825	0.263633	-0.00828276	0.956677	0.123109	0.362444	0.977581
ATP23	-0.376774	-0.450247	0.414476	0.355652	0.184212	0.106197	0.140622	0.212045
ATP2A1	0.330441	0.222042	0.000817312	-0.0342461	0.248538	0.445496	0.997788	0.907476
ATP2A2	0.148757	0.30568	-0.514313	-0.562469	0.611773	0.287862	0.0598924	0.0362774
ATP2A3	-0.561269	-0.938556	0.884126	0.571486	0.0367645	6.8e-07	2.71e-05	0.032766
ATP2B1	0.355924	0.399546	-0.575803	-0.742718	0.21167	0.156964	0.0311772	0.00234247
ATP2B2	0.686557	0.106683	-0.0706007	-0.348532	0.00669016	0.716609	0.81046	0.221989
ATP2B3	0.200856	0.0223222	-0.039537	-0.167882	0.491117	0.939623	0.89325	0.566179
ATP2B4	0.402824	0.326722	-0.479356	-0.627119	0.153274	0.254225	0.0828499	0.0163754
ATP2C1	0.25517	0.246571	-0.454754	-0.517824	0.378616	0.395433	0.102316	0.0578714
ATP2C2	0.481987	-0.170313	0.0938921	-0.108441	0.0809347	0.560486	0.749526	0.712119
ATP4A	0.150116	0.236971	-0.125002	0.176477	0.608488	0.414664	0.670264	0.546163
ATP4B	-0.298409	-0.290866	0.257749	0.16616	0.300062	0.313029	0.373648	0.570224
ATP5F1A	-0.0419191	0.0678915	-0.030565	0.594077	0.886855	0.81762	0.917388	0.0250784
ATP5F1B	-0.541845	-0.725189	0.786705	0.937358	0.0453442	0.00333609	0.000843617	7.62e-07
ATP5F1C	-0.149844	-0.0676304	0.181069	0.612143	0.609144	0.81831	0.535594	0.0199751
ATP5F1D	-0.543706	-0.700737	0.867048	0.846733	0.044464	0.00524526	5.95e-05	0.000133385
ATP5F1E	-0.0109473	0.380513	-0.15844	0.425739	0.970371	0.179542	0.588511	0.129074
ATP5IF1	-0.39001	-0.717815	0.880636	0.520856	0.168029	0.00384197	3.21e-05	0.0561666
ATP5MC1	-0.308338	-0.256435	0.36545	0.846131	0.283476	0.376175	0.198825	0.000136369
ATP5MC2	-0.226506	-0.121872	0.443952	0.45701	0.43616	0.678112	0.111784	0.100411
ATP5MC3	-0.279914	-0.208425	0.181279	0.540658	0.332416	0.474573	0.535114	0.0459117
ATP5MD	-0.487818	-0.633271	0.749603	0.789236	0.076803	0.0150491	0.00202349	0.000789959
ATP5ME	-0.593483	-0.636606	0.74467	0.860297	0.0252613	0.0143654	0.00224825	7.89e-05
ATP5MF	-0.500699	-0.590306	0.626037	0.95891	0.0682072	0.0262564	0.0166176	6.36e-08
ATP5MG	-0.361159	-0.404125	0.531988	0.922053	0.204547	0.151825	0.0502176	2.73e-06
ATP5MPL	-0.58218	-0.679953	0.76266	0.90968	0.0289359	0.00746057	0.00151344	6.44e-06
ATP5PB	-0.316155	-0.548418	0.376335	0.22026	0.270807	0.0422923	0.184765	0.44925
ATP5PD	-0.453459	-0.524029	0.508867	0.853752	0.103421	0.0544219	0.0631259	0.000102304
ATP5PF	-0.69524	-0.670694	0.742917	0.947485	0.00577301	0.00865447	0.00233271	2.7e-07
ATP5PO	-0.306972	-0.308326	0.472015	0.830275	0.285726	0.283496	0.0883602	0.000236887
ATP5S	0.158089	0.238876	-0.455847	-0.300757	0.589349	0.41081	0.101389	0.29609
ATP6	-0.144747	-0.213084	0.42314	0.40494	0.621509	0.464523	0.13168	0.150922
ATP6AP1	-0.484692	-0.646398	0.614056	0.416368	0.0789992	0.012494	0.0194847	0.138636
ATP6AP1L	-0.509913	-0.282481	0.0419876	0.273058	0.0624951	0.327813	0.886672	0.344886
ATP6AP2	-0.0566837	-0.301819	0.0878265	0.0948716	0.847374	0.294304	0.765279	0.746991
ATP6V0A1	-0.370382	-0.728634	0.872715	0.671761	0.192372	0.00311858	4.64e-05	0.00850977
ATP6V0A2	0.177898	0.299218	-0.552581	-0.559307	0.542884	0.29869	0.040439	0.037572
ATP6V0A4	0.511193	0.806745	-0.771736	-0.392953	0.0617299	0.000488979	0.00122362	0.164562
ATP6V0B	-0.447314	-0.750505	0.821382	0.782893	0.108775	0.00198436	0.000315309	0.000929891
ATP6V0C	-0.351048	-0.636542	0.812151	0.630904	0.218442	0.0143782	0.00041763	0.0155493
ATP6V0D1	-0.526537	-0.885852	0.966105	0.752489	0.0530705	2.49e-05	2.03e-08	0.00190049
ATP6V0D2	0.575574	0.28886	-0.457785	-0.26006	0.0312598	0.31653	0.0997622	0.369226
ATP6V0E1	-0.375856	-0.858915	0.914908	0.755458	0.18537	8.34e-05	4.55e-06	0.00178021
ATP6V0E2	-0.284609	-0.162659	0.430402	0.434241	0.324024	0.578489	0.124487	0.120793
ATP6V1A	0.103032	-0.15386	-0.122141	-0.176276	0.725961	0.599471	0.677436	0.546626
ATP6V1B2	-0.310272	-0.518318	0.361989	0.255068	0.280309	0.0575913	0.203432	0.378813
ATP6V1C2	-0.0278486	0.371456	-0.44533	-0.131169	0.92471	0.190985	0.110544	0.654896
ATP6V1D	-0.36686	-0.799124	0.697943	0.495959	0.196966	0.000605895	0.00550856	0.0712859
ATP6V1E1	-0.475515	-0.668208	0.605888	0.767986	0.0857016	0.00899873	0.0216435	0.00133746
ATP6V1F	-0.318747	-0.502862	0.719459	0.588751	0.266681	0.066834	0.00372428	0.0267542
ATP6V1G1	0.20339	-0.0486281	-0.132261	-0.195585	0.485548	0.86888	0.652187	0.502794
ATP6V1G2	0.533948	0.541286	-0.560213	-0.553782	0.0492194	0.0456106	0.0371978	0.0399156
ATP6V1H	-0.348042	-0.654169	0.536828	0.687636	0.222684	0.0111468	0.0477794	0.00657037
ATP7A	0.382339	0.311027	-0.545342	-0.625991	0.177291	0.279078	0.0437009	0.016628
ATP7B	0.632599	0.849263	-0.849008	-0.516622	0.0151899	0.000121403	0.00012257	0.0585578
ATP8	0.214602	0.0213043	0.0208699	-0.501681	0.461271	0.942372	0.943545	0.0675809
ATP8A1	0.41263	0.220648	-0.462468	-0.707953	0.142579	0.44843	0.095903	0.00461048
ATP8B1	0.331181	0.443445	-0.671888	-0.689751	0.247416	0.112243	0.00849273	0.00634049
ATP8B2	0.322354	0.441394	-0.634396	-0.759099	0.261002	0.114111	0.0148158	0.00164103
ATP8B3	0.438826	-0.200941	0.168182	0.00556333	0.11648	0.490928	0.565475	0.984941
ATP8B4	0.221444	0.196095	-0.33524	-0.505127	0.446753	0.501657	0.241316	0.0654175
ATP9A	0.31603	0.2143	-0.42977	-0.602756	0.271006	0.461918	0.125101	0.0225175
ATP9B	0.283663	0.373066	-0.553078	-0.353101	0.325705	0.188918	0.0402218	0.215575
ATPAF1	0.246035	0.476736	-0.66934	-0.6576	0.396495	0.0847882	0.00884076	0.0105889
ATPAF2	-0.250596	-0.523125	0.721045	0.564467	0.387513	0.0549146	0.00361346	0.0354763
ATR	0.263505	0.496501	-0.674027	-0.630652	0.362685	0.0709287	0.00820872	0.0156033
ATRAID	-0.477926	0.0990651	0.0641045	0.467891	0.0839037	0.736163	0.82765	0.0915654
ATRIP	-0.580524	-0.593768	0.595423	0.419651	0.0295059	0.0251734	0.0246675	0.135234
ATRN	0.431306	0.517769	-0.715078	-0.676338	0.123609	0.0579029	0.00404427	0.00791032
ATRNL1	0.0266618	0.143504	-0.242532	-0.419954	0.927911	0.624539	0.403467	0.134923
ATRX	0.268482	0.4095	-0.627753	-0.687695	0.353351	0.145937	0.0162347	0.00656395
ATXN1	-0.340702	-0.366234	0.363904	0.0979485	0.233254	0.19779	0.200874	0.739042
ATXN10	0.264689	0.257676	-0.469693	-0.41241	0.360453	0.373787	0.0901553	0.142813
ATXN1L	0.320099	0.467942	-0.695096	-0.65074	0.264545	0.0915258	0.00578743	0.0117267
ATXN2	0.545229	0.540003	-0.625059	-0.895487	0.0437536	0.0462274	0.0168388	1.5e-05
ATXN2L	-0.00129538	-0.228492	0.227258	-0.374194	0.996493	0.432039	0.434597	0.187478
ATXN3	0.0338638	0.121341	-0.384637	-0.364123	0.908505	0.679445	0.174482	0.200584
ATXN7	0.308735	0.409653	-0.636413	-0.703797	0.282824	0.145771	0.0144042	0.00496826
ATXN7L1	0.267626	0.270632	-0.0702395	-0.418393	0.354946	0.34936	0.811414	0.136531
ATXN7L2	-0.229593	-0.379422	0.109646	-0.0458685	0.429762	0.180897	0.709047	0.876267
ATXN7L3	-0.468202	-0.686776	0.469839	0.218123	0.0913216	0.00666576	0.0900417	0.453771
ATXN7L3B	0.155092	0.226039	-0.431133	-0.513865	0.596515	0.437132	0.123777	0.0601534
AUH	-0.0567123	0.0524248	-0.20611	-0.483347	0.847298	0.858732	0.479604	0.0799575
AUNIP	-0.177443	-0.332708	0.24377	0.163426	0.543933	0.245111	0.400996	0.576675
AUP1	-0.289034	-0.229441	0.450655	0.586428	0.316226	0.430075	0.105841	0.0275108
AURKA	-0.130078	-0.0548996	0.0162819	0.196556	0.657606	0.852129	0.955944	0.500633
AURKAIP1	-0.377395	-0.264868	0.342244	0.783975	0.18343	0.360116	0.231008	0.000904708
AURKB	-0.28279	-0.459779	0.438963	0.324279	0.327261	0.0981056	0.116352	0.258002
AURKC	-0.289959	-0.274494	0.271809	0.584789	0.31461	0.342253	0.347185	0.0280545
AUTS2	-0.0287732	-0.257551	-0.000889103	-0.410185	0.922217	0.374028	0.997593	0.145197
AVEN	-0.699008	-0.817264	0.762771	0.77648	0.00540702	0.000358105	0.00150961	0.00109083
AVIL	0.312234	0.611158	-0.760682	-0.531037	0.277119	0.0202312	0.00158332	0.050707
AVL9	0.143839	0.258127	-0.487437	-0.531671	0.62372	0.372921	0.0770681	0.0503806
AVPI1	0.310329	0.456445	-0.245025	0.216325	0.280216	0.100885	0.398499	0.457594
AVPR1A	0.40103	0.341783	-0.298302	-0.221224	0.155286	0.231677	0.300244	0.447216
AWAT1	-0.178124	-0.334294	0.338849	0.108237	0.542363	0.24273	0.23597	0.71264
AXDND1	-0.409857	-0.365718	0.29231	0.450493	0.145551	0.19847	0.310521	0.105982
AXIN1	-0.224126	-0.0750223	0.262354	0.467896	0.441125	0.798805	0.364864	0.0915619
AXIN2	-0.292253	-0.398717	0.154147	-0.190461	0.310621	0.157906	0.598782	0.514265
AXL	0.326234	0.166484	-0.194945	-0.374538	0.254977	0.569462	0.504219	0.187041
AZI2	0.29391	0.337928	-0.566417	-0.618733	0.307758	0.237327	0.0347072	0.0183241
AZIN1	0.0305023	0.0160251	-0.222444	-0.413503	0.917557	0.956638	0.44465	0.141651
AZIN2	0.118078	-0.136615	0.154098	0.32002	0.687663	0.641429	0.598899	0.264668
B2M	0.303758	0.241564	-0.343263	0.0830427	0.291059	0.405405	0.229531	0.777763
B3GALNT1	0.370489	0.340873	-0.520548	-0.528952	0.192233	0.233004	0.0563381	0.0517923
B3GALNT2	0.221977	0.324759	-0.550459	-0.409486	0.445632	0.257258	0.0413761	0.145951
B3GALT1	0.620311	0.490806	-0.659473	-0.780833	0.0179447	0.074744	0.0102935	0.000979378
B3GALT2	0.251569	-0.348843	0.333472	0.00742851	0.385612	0.221549	0.243962	0.979893
B3GALT4	-0.442425	-0.787137	0.873485	0.68389	0.113169	0.000834257	4.48e-05	0.00699346
B3GALT5	-0.158979	-0.0147861	-0.0557927	-0.275446	0.587226	0.959988	0.849748	0.340513
B3GALT6	-0.500533	-0.283917	0.281096	0.809317	0.0683132	0.325254	0.330291	0.000453898
B3GAT1	-0.0746247	-0.0649528	0.0610369	-0.205677	0.799851	0.825401	0.835792	0.480548
B3GAT2	0.311856	0.61908	-0.733817	-0.677534	0.277732	0.0182402	0.00281245	0.0077593
B3GAT3	-0.212457	-0.317709	0.507472	0.455165	0.46587	0.268328	0.0639737	0.101967
B3GLCT	0.299136	0.501309	-0.680759	-0.616423	0.298829	0.0678178	0.00736299	0.0188906
B3GNT2	0.156396	0.231497	-0.491998	-0.446456	0.593392	0.425838	0.0739338	0.109538
B3GNT3	0.100638	0.0508161	0.197335	0.151325	0.732113	0.863029	0.498902	0.60557
B3GNT4	0.195094	0.0892741	-0.0600993	0.0694857	0.503889	0.761512	0.838285	0.813405
B3GNT5	0.442081	0.350786	-0.535255	-0.763947	0.113483	0.21881	0.0485619	0.00146931
B3GNT6	-0.30869	-0.445937	0.549769	0.419137	0.282899	0.110001	0.0416842	0.135763
B3GNT7	0.723011	0.244376	-0.198732	-0.300169	0.00347973	0.399789	0.495805	0.297082
B3GNT8	0.0475323	-0.227567	0.296985	0.586795	0.871812	0.433955	0.302485	0.0273904
B3GNT9	-0.261655	-0.350978	0.522289	0.180318	0.36619	0.218541	0.0553735	0.537317
B3GNTL1	-0.161665	0.152487	-0.159793	0.0260008	0.580844	0.602771	0.585291	0.929694
B4GALNT1	-0.614319	-0.361001	0.41953	0.231858	0.0194181	0.20476	0.135358	0.425097
B4GALNT2	0.594309	0.649838	-0.619871	-0.537588	0.0250072	0.011883	0.0180499	0.0474046
B4GALNT3	0.696486	0.866464	-0.889784	-0.585838	0.00564989	6.1e-05	2.03e-05	0.0277056
B4GALNT4	-0.0911392	0.13478	0.115617	0.237651	0.756665	0.645956	0.693882	0.413285
B4GALT1	-0.0633967	-0.391146	0.0807528	-0.141249	0.829527	0.166685	0.783757	0.630049
B4GALT2	-0.560166	-0.84705	0.930308	0.710057	0.0372171	0.000131833	1.42e-06	0.00443722
B4GALT3	-0.514449	-0.904315	0.922581	0.662088	0.0598129	8.99e-06	2.63e-06	0.00989176
B4GALT4	0.123506	-0.240233	0.112531	-0.126403	0.674011	0.408076	0.701708	0.666762
B4GALT5	0.493213	0.420572	-0.644954	-0.586435	0.0731145	0.13429	0.0127575	0.0275087
B4GALT6	0.430748	0.710247	-0.844376	-0.797868	0.12415	0.0044218	0.000145391	0.000627152
B4GALT7	-0.0855111	-0.16511	0.303356	0.803517	0.771315	0.572698	0.29173	0.000536049
B4GAT1	0.221672	0.188492	-0.38782	-0.537136	0.446274	0.518705	0.170641	0.047627
B9D1	-0.516139	-0.279772	0.39246	0.708258	0.0588349	0.332671	0.165139	0.00458502
B9D2	-0.329839	-0.620297	0.814928	0.699779	0.249454	0.0179481	0.000384389	0.00533438
BABAM1	-0.265302	-0.366741	0.582714	0.602742	0.359299	0.197123	0.0287539	0.0225217
BABAM2	-0.344398	-0.613838	0.784079	0.576293	0.227894	0.01954	0.000902335	0.0310003
BACE1	0.0242483	0.136607	-0.220348	-0.54821	0.934423	0.641447	0.449063	0.0423864
BACE2	0.550016	0.0306162	-0.144153	-0.363027	0.0415739	0.91725	0.622955	0.202044
BACH1	0.12928	0.118126	-0.386543	-0.607297	0.65959	0.687542	0.172176	0.0212591
BACH2	0.610032	0.93451	-0.967666	-0.597898	0.0205268	9.88e-07	1.54e-08	0.0239254
BAD	-0.496698	-0.721655	0.886725	0.73577	0.0707999	0.00357155	2.38e-05	0.00270346
BAG2	-0.147813	-0.478241	0.251536	-0.0159528	0.61406	0.0836705	0.385675	0.956834
BAG3	0.000863238	0.0636897	0.010932	-0.430484	0.997663	0.82875	0.970413	0.124407
BAG4	0.285103	0.518129	-0.688938	-0.820068	0.323149	0.0576986	0.00642818	0.000328495
BAG5	0.288713	0.23113	-0.499101	-0.636608	0.316787	0.426593	0.069234	0.014365
BAG6	0.426904	0.256746	-0.120029	-0.556563	0.127917	0.375576	0.682746	0.0387229
BAHCC1	0.381387	0.555663	-0.601977	-0.831127	0.178463	0.0391059	0.0227392	0.00023029
BAHD1	0.446328	0.435259	-0.609548	-0.851738	0.109652	0.119826	0.020655	0.000110546
BAIAP2	-0.370082	-0.665875	0.73294	0.307951	0.192762	0.00933157	0.00286248	0.284112
BAIAP2L1	0.740963	0.583225	-0.678613	-0.597085	0.00242982	0.0285804	0.00762493	0.0241675
BAIAP2L2	0.223607	0.514265	-0.514512	-0.197775	0.442211	0.0599198	0.059776	0.497927
BAIAP3	0.695284	0.830246	-0.671427	-0.52923	0.00576863	0.000237114	0.00855477	0.0516468
BAK1	-0.510875	-0.760696	0.918012	0.710635	0.0619191	0.00158279	3.67e-06	0.00439048
BAMBI	0.715724	0.825533	-0.799598	-0.500152	0.00399579	0.000276451	0.000598015	0.0685577
BANF1	-0.388055	-0.445965	0.643105	0.722061	0.170359	0.109976	0.0131011	0.00354382
BANF2	-0.319339	-0.190702	0.168961	-0.110617	0.265745	0.513723	0.563649	0.706574
BANK1	0.0384723	-0.212185	-0.0563056	-0.150271	0.896111	0.466454	0.848381	0.608114
BANP	0.225144	0.346475	-0.198438	-0.185863	0.438998	0.224915	0.496456	0.524659
BAP1	0.118144	0.25291	-0.328385	0.0057852	0.687498	0.382998	0.251673	0.98434
BARD1	0.200634	0.281702	-0.417873	-0.272074	0.491606	0.329206	0.137069	0.346696
BARX2	0.0949349	-0.248665	0.0093232	-0.125506	0.746827	0.391302	0.974765	0.669003
BASP1	0.167711	-0.224034	0.181906	-0.13662	0.56658	0.441316	0.533679	0.641417
BATF	0.0448258	-0.429637	0.552954	0.246312	0.879061	0.125231	0.0402761	0.395946
BATF2	-0.28013	-0.719893	0.821592	0.396957	0.332026	0.00369371	0.000313245	0.15992
BATF3	-0.339139	-0.0699506	0.276047	0.388824	0.235544	0.812177	0.339417	0.16944
BAX	-0.543978	-0.90568	0.982915	0.763605	0.0443365	8.27e-06	3.46e-10	0.00148095
BAZ1A	-0.00407644	-0.105712	-0.178375	-0.143792	0.988965	0.719092	0.541785	0.623835
BAZ1B	0.219443	0.453633	-0.6836	-0.692515	0.450976	0.103272	0.00702701	0.00604956
BAZ2A	0.328912	0.44167	-0.647861	-0.77739	0.250868	0.113858	0.0122314	0.00106673
BAZ2B	0.140413	0.0439883	-0.246381	-0.551732	0.632095	0.881306	0.395809	0.040812
BBC3	-0.159991	-0.440208	0.378442	0.276814	0.584819	0.115201	0.182119	0.338022
BBIP1	-0.161271	0.296031	-0.118047	0.117933	0.581779	0.304116	0.687742	0.688029
BBOF1	0.519648	0.184273	-0.306594	-0.449791	0.0568416	0.528274	0.286349	0.106595
BBOX1	-0.083306	-0.470821	0.515049	0.184012	0.777075	0.0892799	0.0594643	0.528869
BBS1	0.611661	0.43346	-0.383007	-0.307514	0.0201001	0.121538	0.176472	0.284831
BBS10	0.0378475	0.33159	-0.517048	-0.460141	0.89779	0.246798	0.0583137	0.0978071
BBS12	0.343573	0.591284	-0.780945	-0.537757	0.229084	0.0259471	0.000976629	0.0473212
BBS2	-0.662499	-0.439277	0.284911	0.152251	0.00982974	0.116061	0.323488	0.603338
BBS4	0.366585	0.492414	-0.650936	-0.591423	0.197328	0.0736526	0.011693	0.0259034
BBS5	0.36434	0.345302	-0.511047	-0.475542	0.200296	0.226594	0.0618167	0.0856814
BBS7	0.590501	0.559285	-0.684308	-0.822355	0.0261948	0.0375812	0.00694519	0.000305826
BBS9	0.580747	-0.0396762	-0.014776	-0.300124	0.0294287	0.892876	0.960015	0.297159
BBX	0.465817	0.6429	-0.788838	-0.884441	0.0932084	0.0131398	0.000798199	2.67e-05
BCAM	-0.511555	-0.71645	0.868866	0.810533	0.0615145	0.00394183	5.5e-05	0.000438041
BCAP29	0.548553	0.533219	-0.707957	-0.699747	0.0422311	0.049589	0.00461012	0.00533743
BCAP31	-0.509341	-0.554927	0.674458	0.946048	0.0628391	0.0394215	0.0081525	3.17e-07
BCAR1	-0.54422	-0.94665	0.941633	0.514885	0.0442234	2.97e-07	5.03e-07	0.0595594
BCAR3	0.0543084	-0.293975	0.0395774	-0.1078	0.853706	0.307646	0.893142	0.713757
BCAS1	-0.220508	-0.749268	0.697159	0.441904	0.448727	0.00203815	0.00558431	0.113644
BCAS2	-0.203587	0.0106421	0.038277	0.251101	0.485115	0.971197	0.896635	0.386526
BCAS3	-0.271641	-0.601581	0.67428	0.592487	0.347496	0.0228524	0.00817568	0.0255703
BCAS4	0.124396	-0.158692	0.312589	0.0636793	0.671782	0.587911	0.276544	0.828777
BCAT1	0.70988	0.714502	-0.764626	-0.739649	0.0044516	0.00408791	0.00144647	0.00249688
BCAT2	-0.455063	-0.677503	0.720976	0.631696	0.102054	0.00776316	0.00361822	0.0153806
BCCIP	0.142253	0.217433	-0.220137	0.21162	0.627594	0.455237	0.449508	0.46767
BCDIN3D	-0.00673776	0.106566	-0.304972	-0.0497327	0.981762	0.716909	0.289037	0.865925
BCHE	0.46662	0.286781	-0.346535	-0.258542	0.09257	0.320183	0.224829	0.372127
BCKDHA	-0.509815	-0.690701	0.818381	0.801963	0.0625537	0.00623934	0.000346063	0.000559971
BCKDHB	0.419345	0.817255	-0.789579	-0.330069	0.135549	0.000358201	0.000782893	0.249103
BCKDK	-0.369165	-0.339883	0.497201	0.826243	0.193952	0.234452	0.0704696	0.000270205
BCL10	0.0957974	0.354683	-0.235242	0.259877	0.744596	0.213381	0.418176	0.369574
BCL11A	0.0197678	-0.453264	0.433128	-0.0069202	0.946523	0.103588	0.121856	0.981268
BCL11B	0.166428	0.28637	-0.371072	-0.750595	0.569593	0.320908	0.191481	0.00198051
BCL2	0.324647	0.551453	-0.742793	-0.710364	0.257432	0.0409353	0.00233882	0.00441232
BCL2A1	-0.674612	-0.3265	0.383766	0.413571	0.00813248	0.254567	0.175543	0.141579
BCL2L1	-0.423295	-0.863387	0.801761	0.517931	0.131523	6.95e-05	0.000563139	0.0578106
BCL2L11	0.51059	0.833313	-0.935425	-0.834618	0.0620894	0.00021404	9.1e-07	0.000204796
BCL2L12	-0.630252	-0.593499	0.707245	0.869909	0.0156893	0.0252562	0.00466991	5.26e-05
BCL2L13	0.376736	0.513132	-0.664583	-0.571827	0.184259	0.060583	0.00951987	0.0326381
BCL2L14	0.506003	0.0373303	-0.0312507	-0.0781736	0.0648756	0.89918	0.915541	0.790521
BCL2L15	-0.201629	-0.467631	0.36327	-0.11732	0.489413	0.0917709	0.20172	0.689577
BCL2L2	-0.213365	-0.182924	-0.0355115	-0.293723	0.463921	0.531352	0.904071	0.30808
BCL6	0.541399	0.769936	-0.806633	-0.772575	0.0455568	0.00127725	0.000490548	0.00119924
BCL6B	0.39079	0.547076	-0.595648	-0.655142	0.167106	0.0429027	0.0245995	0.0109864
BCL7A	-0.196345	-0.293226	0.159109	0.284932	0.501101	0.308939	0.586917	0.32345
BCL7B	-0.351214	-0.366924	0.255835	0.340069	0.218209	0.196882	0.37733	0.234179
BCL7C	-0.197385	-0.157289	0.411407	0.460306	0.498792	0.591258	0.143885	0.0976718
BCL9	0.468235	0.595658	-0.719128	-0.869411	0.0912956	0.0245965	0.00374775	5.37e-05
BCLAF1	0.298899	0.445652	-0.644304	-0.718173	0.299231	0.110256	0.0128777	0.00381608
BCLAF3	0.386688	0.424658	-0.621448	-0.754642	0.172001	0.130154	0.017675	0.00181265
BCO1	-0.0358102	-0.328349	0.344137	0.491794	0.903268	0.251727	0.228269	0.074072
BCO2	0.281537	0.20644	-0.294629	-0.325048	0.329501	0.478886	0.30652	0.256809
BCOR	0.377986	0.538856	-0.725775	-0.8186	0.18269	0.0467835	0.00329829	0.000343738
BCORL1	-0.197182	-0.283644	0.289755	-0.312273	0.499242	0.32574	0.314966	0.277056
BCR	0.430451	0.0542536	-0.214489	-0.0221241	0.124439	0.853852	0.461513	0.940158
BCS1L	-0.447477	-0.472096	0.55013	0.870136	0.108631	0.0882977	0.041523	5.2e-05
BDH1	-0.139528	-0.331161	0.115592	0.119826	0.634265	0.247446	0.693946	0.683256
BDH2	-0.378931	-0.710427	0.538675	0.310687	0.181509	0.00440727	0.046872	0.279634
BDKRB1	0.368272	0.571209	-0.596488	-0.41028	0.195116	0.03287	0.0243462	0.145095
BDKRB2	0.782519	0.609437	-0.543184	-0.469416	0.000938726	0.0206845	0.0447098	0.0903708
BDP1	0.307236	0.435518	-0.645859	-0.70053	0.28529	0.11958	0.012592	0.00526443
BEAN1	-0.500991	-0.598196	0.659709	0.382186	0.0680205	0.0238374	0.0102567	0.177478
BECN1	0.129343	0.0705502	-0.256914	-0.350567	0.659433	0.810593	0.375253	0.219117
BEGAIN	-0.509046	-0.333043	0.434366	0.520511	0.0630171	0.244607	0.120674	0.0563592
BEND3	-0.413234	-0.505693	0.342459	-0.0153177	0.141936	0.065067	0.230696	0.958551
BEND4	0.527363	0.221965	-0.271562	-0.47434	0.0526309	0.445657	0.34764	0.0865882
BEND5	-0.0887181	-0.0736384	0.111034	0.39915	0.762958	0.802448	0.705512	0.157414
BEND6	0.282202	0.171068	-0.305244	-0.481088	0.328312	0.558724	0.288586	0.0815854
BEND7	0.0713798	0.104231	-0.336192	-0.370342	0.808403	0.722886	0.239899	0.192425
BEST1	-0.19657	-0.406338	0.487094	0.119181	0.500602	0.149382	0.0773072	0.684881
BEST2	-0.0555324	-0.311912	0.47821	0.490502	0.850442	0.27764	0.0836934	0.0749518
BEST4	-0.329806	-0.656979	0.644006	0.412096	0.249504	0.0106883	0.012933	0.143148
BET1	-0.0353886	-0.0234699	-0.229851	-0.338398	0.904402	0.936525	0.429228	0.236635
BEX3	-0.567661	-0.643664	0.84844	0.687306	0.0342233	0.0129965	0.000125199	0.00660689
BEX4	-0.625135	-0.680575	0.78018	0.406023	0.0168215	0.00738512	0.000995489	0.149729
BFAR	0.418448	0.714682	-0.519576	-0.47419	0.136474	0.00407428	0.0568819	0.0867017
BFSP1	-0.567976	-0.751822	0.872072	0.676664	0.0341015	0.00192837	4.78e-05	0.00786899
BFSP2	-0.0112624	-0.346942	0.542721	0.502624	0.969519	0.224248	0.0449282	0.0669841
BGN	-0.314034	-0.456667	0.684149	0.399922	0.274211	0.100699	0.00696354	0.156538
BHLHA15	-0.366903	-0.205752	0.163599	0.0576081	0.196909	0.480385	0.576265	0.844912
BHLHB9	0.240295	0.408182	-0.555957	-0.727016	0.407952	0.147366	0.0389806	0.00321933
BHLHE22	0.534385	0.155171	-0.120815	-0.0772887	0.0489991	0.596326	0.680767	0.792845
BHLHE40	0.558364	0.365401	-0.379528	-0.414086	0.0379646	0.198889	0.180765	0.141034
BHLHE41	0.228462	0.27364	-0.431192	-0.762831	0.4321	0.343818	0.12372	0.00150751
BHMG1	-0.159791	-0.159956	0.111526	0.00153482	0.585295	0.584903	0.70426	0.995845
BICC1	-0.0760276	-0.160764	-0.0612352	-0.344288	0.79616	0.582981	0.835266	0.228052
BICD1	-0.108662	0.0214869	-0.199216	-0.466291	0.711556	0.941879	0.494736	0.0928306
BICD2	0.270454	0.264948	-0.465241	-0.603335	0.34969	0.359965	0.0936681	0.0223542
BICDL1	-0.490489	-0.898972	0.89326	0.45637	0.0749607	1.23e-05	1.69e-05	0.100949
BICDL2	0.252437	-0.227615	0.244803	0.00339749	0.383919	0.433856	0.39894	0.990803
BICRA	0.198841	0.193196	0.000277226	-0.306526	0.495565	0.508128	0.99925	0.286462
BICRAL	0.256512	0.376003	-0.634475	-0.675253	0.376027	0.185184	0.0147995	0.00804942
BID	0.262625	0.363034	-0.558466	-0.557519	0.36435	0.202034	0.0379222	0.0383193
BIK	0.463293	0.70615	-0.599223	-0.442803	0.0952346	0.00476309	0.0235352	0.112825
BIN1	-0.489685	-0.58291	0.759912	0.581858	0.0755116	0.0286871	0.00161117	0.029046
BIN2	0.407526	0.187415	-0.143571	-0.511575	0.148082	0.521141	0.624374	0.0615026
BIN3	0.198081	0.112326	0.124257	0.373067	0.497248	0.702229	0.672131	0.188917
BIRC2	0.310241	0.372098	-0.583886	-0.631144	0.28036	0.190159	0.028357	0.0154981
BIRC3	0.481258	0.73357	-0.864399	-0.821439	0.0814625	0.00282649	6.66e-05	0.00031475
BIRC5	-0.0571388	-0.236099	0.150255	0.177695	0.846162	0.416433	0.608151	0.54335
BIRC6	0.295221	0.442735	-0.653302	-0.626228	0.305504	0.112887	0.0112914	0.0165746
BLCAP	-0.0385294	0.134224	-0.270093	0.0261631	0.895957	0.64733	0.350358	0.929256
BLK	0.541964	0.416686	-0.412994	-0.148574	0.0452875	0.138304	0.142191	0.612218
BLM	-0.289142	-0.188496	-0.0969858	-0.138172	0.316037	0.518696	0.741526	0.637597
BLMH	-0.501607	-0.598483	0.512318	0.489967	0.0676279	0.0237526	0.0610624	0.0753182
BLNK	0.124172	-0.336085	0.218436	-0.0262344	0.672343	0.240059	0.453107	0.929064
BLOC1S1	-0.374217	-0.595646	0.770561	0.746509	0.187449	0.0246001	0.00125843	0.00216226
BLOC1S2	-0.337861	-0.438831	0.401168	0.573696	0.237426	0.116475	0.155131	0.0319453
BLOC1S3	-0.570634	-0.680109	0.804192	0.627883	0.0330865	0.00744156	0.000525918	0.0162061
BLOC1S4	-0.192206	-0.418523	0.309319	-0.072827	0.510345	0.136396	0.281868	0.804587
BLOC1S5	0.189334	0.186943	-0.428776	-0.483953	0.516805	0.52221	0.126073	0.0795246
BLOC1S6	0.292062	0.332324	-0.556653	-0.617224	0.310952	0.24569	0.0386849	0.0186928
BLVRA	0.259169	0.608728	-0.471864	0.0740574	0.370927	0.0208734	0.088476	0.801345
BLVRB	0.165277	0.159068	-0.00409074	0.255548	0.572304	0.587015	0.988927	0.377886
BLZF1	0.297513	0.383795	-0.579573	-0.651073	0.301585	0.175508	0.0298371	0.0116694
BMF	0.161241	0.224761	-0.416487	-0.438849	0.58185	0.439796	0.138512	0.116458
BMP1	-0.500344	-0.794172	0.93235	0.613732	0.0684344	0.000693185	1.19e-06	0.0195671
BMP2	-0.391782	-0.261576	0.0211403	-0.059354	0.165936	0.36634	0.942815	0.840266
BMP2K	0.404709	0.430957	-0.642533	-0.685301	0.151178	0.123948	0.0132089	0.00683164
BMP3	0.359377	0.362975	-0.408724	-0.564242	0.206956	0.202113	0.146777	0.0355659
BMP4	0.306013	0.668938	-0.439488	-0.381311	0.28731	0.0088966	0.115866	0.178556
BMP5	-0.0493868	-0.102068	0.0882298	-0.195323	0.86685	0.728437	0.764229	0.503377
BMP6	0.681587	0.580746	-0.595153	-0.544569	0.00726385	0.0294288	0.0247496	0.0440606
BMP7	0.0293655	-0.221996	0.247247	0.0378289	0.920621	0.445592	0.394098	0.89784
BMP8B	-0.199154	0.0649347	-0.18505	0.0740648	0.494872	0.825449	0.526507	0.801325
BMPER	0.22251	0.567213	-0.737588	-0.404226	0.444512	0.0343968	0.00260504	0.151713
BMPR1A	0.161247	0.200024	-0.422646	-0.625617	0.581835	0.492952	0.13218	0.0167123
BMPR1B	-0.362595	-0.499577	0.266473	-0.0494311	0.202621	0.0689272	0.357103	0.866732
BMPR2	0.285857	0.40917	-0.620119	-0.749732	0.321813	0.146294	0.0179906	0.00201784
BMS1	0.318854	0.519707	-0.703999	-0.643124	0.266512	0.0568087	0.00495035	0.0130975
BMT2	0.287884	0.386693	-0.600925	-0.605683	0.318242	0.171995	0.0230407	0.0217002
BMX	0.71393	0.472012	-0.450289	-0.346141	0.00413165	0.0883625	0.10616	0.225392
BNC2	0.121534	0.16161	-0.27344	-0.487774	0.67896	0.580975	0.344185	0.0768336
BNIP1	-0.377778	-0.200311	0.165073	0.666583	0.182951	0.492318	0.572785	0.00922954
BNIP2	0.231791	0.299439	-0.528069	-0.545748	0.425234	0.298316	0.0522569	0.0435131
BNIP3	0.574879	0.89385	-0.840116	-0.709027	0.0315121	1.64e-05	0.000169307	0.00452134
BNIP3L	0.302511	0.158843	-0.420813	-0.600826	0.293143	0.587551	0.134043	0.0230692
BNIPL	-0.282919	-0.419175	0.511795	0.766223	0.32703	0.135724	0.061372	0.0013938
BOC	0.195679	0.291081	-0.372425	-0.568851	0.502583	0.312655	0.189739	0.0337648
BOD1	0.667455	0.548299	-0.507686	-0.0674136	0.00910513	0.0423463	0.063843	0.818884
BOD1L1	0.307329	0.451076	-0.642715	-0.793948	0.285136	0.105475	0.0131745	0.000697361
BOK	-0.273675	-0.254094	0.428834	0.374655	0.343752	0.380699	0.126017	0.186892
BOLA1	-0.510367	-0.63324	0.677559	0.934499	0.0622229	0.0150556	0.00775612	9.89e-07
BOLA2B	-0.374706	-0.594829	0.751692	0.690217	0.186828	0.0248483	0.00193385	0.00629077
BOLA3	-0.373866	-0.47063	0.563103	0.838313	0.187897	0.0894282	0.0360216	0.000180347
BOP1	-0.538724	-0.673533	0.845411	0.793626	0.0468478	0.00827364	0.000140014	0.000703398
BORA	0.498972	0.6994	-0.752479	-0.698262	0.0693176	0.00537002	0.00190088	0.00547797
BORCS5	-0.60244	-0.570422	0.445846	0.529437	0.0226074	0.0331665	0.110082	0.0515386
BORCS6	-0.515045	-0.839198	0.88105	0.88575	0.0594666	0.00017486	3.15e-05	2.5e-05
BORCS7	-0.508032	-0.755765	0.60987	0.611472	0.063632	0.00176814	0.0205698	0.0201492
BORCS8	-0.162037	0.175191	0.0614364	0.0782479	0.579962	0.549139	0.834731	0.790326
BPGM	0.146193	0.0137839	-0.246179	-0.271011	0.617992	0.962698	0.39621	0.348659
BPHL	0.0445692	-0.00820452	0.181738	0.5136	0.879748	0.977793	0.534063	0.0603086
BPI	0.0120968	-0.413816	0.40093	0.358147	0.967262	0.14132	0.155399	0.208628
BPIFC	0.580384	-0.130455	0.117504	-0.235933	0.0295546	0.656668	0.689113	0.416771
BPNT1	-0.284492	-0.583775	0.337835	0.022133	0.324232	0.0283943	0.237465	0.940134
BPTF	0.433984	0.501581	-0.69844	-0.788416	0.121038	0.067645	0.00546103	0.000807034
BRAF	0.207037	0.413538	-0.608387	-0.654171	0.477586	0.141614	0.0209649	0.0111466
BRAP	0.345125	0.434794	-0.642542	-0.663677	0.226848	0.120267	0.0132072	0.00965369
BRAT1	0.0760628	-0.097844	0.263385	0.270556	0.796067	0.739311	0.362913	0.349501
BRCA1	0.0270168	0.195074	-0.304118	-0.0917864	0.926954	0.503931	0.290458	0.754985
BRCA2	0.425948	0.64382	-0.765397	-0.601898	0.128866	0.0129674	0.00142083	0.0227618
BRCC3	0.131271	0.328187	-0.554826	-0.60627	0.654642	0.251975	0.0394648	0.0215388
BRD1	0.333807	0.354798	-0.57279	-0.789016	0.243459	0.213222	0.0322798	0.000794506
BRD2	-0.199022	-0.219845	0.0736656	-0.414021	0.495166	0.450127	0.802377	0.141102
BRD3	0.360514	0.325575	-0.546391	-0.747197	0.205418	0.255995	0.0432168	0.00213078
BRD4	0.5109	0.578116	-0.632357	-0.917317	0.0619042	0.0303498	0.0152409	3.85e-06
BRD7	0.44325	0.456578	-0.637102	-0.817039	0.112419	0.100773	0.0142656	0.000360568
BRD8	0.474727	0.339018	-0.610344	-0.324275	0.0862953	0.235722	0.0204447	0.258009
BRD9	-0.0374763	-0.107924	0.139187	0.0831316	0.898788	0.713439	0.635104	0.777531
BRF1	-0.162475	-0.221133	0.437662	0.45626	0.578925	0.447409	0.117564	0.101041
BRF2	0.454903	0.533673	-0.673547	-0.483103	0.102189	0.0493585	0.00827189	0.0801325
BRI3	0.00276033	-0.195094	0.348342	0.284628	0.992528	0.503886	0.222258	0.323991
BRI3BP	-0.0150042	0.129528	-0.349457	-0.314238	0.959398	0.658974	0.220681	0.273882
BRICD5	-0.165884	-0.354753	0.204476	0.165372	0.570875	0.213284	0.483171	0.57208
BRINP1	0.445958	-0.0995678	0.0457942	-0.000437634	0.109982	0.734868	0.876466	0.998815
BRINP2	-0.450293	-0.7449	0.68951	0.488709	0.106156	0.00223736	0.00636637	0.0761846
BRINP3	-0.427585	-0.11656	0.0525149	0.113748	0.127245	0.691497	0.858492	0.698618
BRIP1	0.437427	0.799347	-0.726675	-0.457757	0.117784	0.000602181	0.00324085	0.0997855
BRIX1	-0.196582	0.111783	-0.0440771	0.471079	0.500575	0.703608	0.881067	0.0890811
BRK1	-0.404479	-0.41131	0.463889	0.880697	0.151433	0.143988	0.0947534	3.2e-05
BRMS1	-0.324588	-0.563887	0.737247	0.656374	0.257522	0.0357077	0.00262329	0.0107858
BRMS1L	0.20351	0.351565	-0.593815	-0.626048	0.485284	0.217718	0.0251589	0.0166151
BROX	0.306924	0.334534	-0.560706	-0.612155	0.285804	0.24237	0.0369951	0.0199719
BRPF1	0.384706	0.474072	-0.594161	-0.714255	0.174398	0.0867908	0.0250525	0.00410674
BRPF3	0.443406	0.587835	-0.709903	-0.924896	0.112278	0.0270508	0.00444967	2.2e-06
BRSK1	-0.179546	0.0841177	-0.196296	-0.38265	0.539091	0.774954	0.501212	0.176908
BRSK2	0.313077	-0.0694309	0.0465684	-0.398727	0.275755	0.81355	0.874392	0.157895
BRWD1	0.143319	0.3486	-0.551298	-0.577517	0.624991	0.221893	0.0410038	0.0305623
BRWD3	0.374126	0.455382	-0.669628	-0.808119	0.187565	0.101783	0.00880082	0.000469983
BSCL2	-0.401664	-0.391982	0.626324	0.708006	0.154573	0.165701	0.0165531	0.00460605
BSDC1	0.305801	0.213771	-0.225732	-0.710293	0.287662	0.46305	0.437771	0.00441811
BSG	-0.370618	-0.545025	0.739512	0.691914	0.192067	0.043848	0.00250396	0.00611199
BSN	-0.0870187	-0.582974	0.511071	0.0238971	0.767384	0.0286652	0.061802	0.935371
BSND	0.341487	0.83192	-0.671123	-0.255441	0.232108	0.000224283	0.00859597	0.378092
BSPRY	0.608979	0.319447	-0.355723	-0.221966	0.0208064	0.265574	0.211946	0.445655
BST1	0.201714	0.0404333	-0.0252501	-0.333236	0.489226	0.890844	0.93172	0.244317
BST2	0.01485	0.00193149	0.209651	0.357278	0.959815	0.994771	0.471919	0.209813
BTAF1	0.204169	0.385315	-0.618768	-0.591703	0.483843	0.17366	0.0183156	0.0258154
BTBD1	-0.236407	-0.293731	0.0689603	-0.0205563	0.415808	0.308066	0.814794	0.944392
BTBD10	0.111486	-0.0836676	-0.179444	-0.292517	0.704363	0.77613	0.539325	0.310163
BTBD11	0.060606	0.316808	-0.402385	-0.546167	0.836938	0.269764	0.153765	0.0433199
BTBD16	0.568946	0.901837	-0.882014	-0.693788	0.0337284	1.04e-05	3.01e-05	0.00591916
BTBD17	-0.0450452	-0.340748	0.537478	0.459162	0.878473	0.233186	0.0474586	0.098616
BTBD18	-0.0759501	0.375795	-0.4111	-0.115795	0.796364	0.185447	0.144214	0.693432
BTBD19	0.215729	0.571738	-0.611038	-0.46997	0.458865	0.0326714	0.0202626	0.0899398
BTBD2	-0.365042	-0.485148	0.689043	0.770697	0.199365	0.0786761	0.00641682	0.00125435
BTBD3	0.0719525	0.0818534	-0.32023	-0.464022	0.806892	0.780875	0.264337	0.0946458
BTBD6	-0.293836	-0.105598	0.147738	0.34953	0.307886	0.719384	0.614243	0.220579
BTBD7	0.339365	0.491785	-0.716162	-0.645895	0.235212	0.0740783	0.00396318	0.0125854
BTBD9	0.205179	0.181539	-0.417514	-0.456966	0.481634	0.534519	0.137442	0.100447
BTC	0.494859	0.46695	-0.61933	-0.663171	0.0720147	0.0923083	0.01818	0.00972902
BTD	-0.278607	-0.610323	0.738639	0.864493	0.334772	0.0204502	0.00254942	6.63e-05
BTF3	0.386573	0.61226	-0.354112	0.00356014	0.172139	0.0199447	0.214172	0.990363
BTF3L4	0.24317	0.307297	-0.528727	-0.608352	0.402193	0.285189	0.0519104	0.0209744
BTG1	0.252434	0.382942	-0.555967	-0.565135	0.383925	0.176551	0.0389766	0.0352115
BTG2	0.139909	0.360868	-0.46411	-0.528747	0.633333	0.20494	0.0945752	0.0518999
BTG3	0.375829	0.472289	-0.503876	-0.271116	0.185403	0.0881503	0.0661971	0.348464
BTG4	-0.0888188	-0.290706	0.0435545	0.105826	0.762696	0.313307	0.882469	0.718802
BTK	-0.115837	-0.30341	0.17914	0.102901	0.693326	0.291639	0.540024	0.726297
BTLA	-0.0148471	-0.0278329	-0.0909858	-0.280933	0.959823	0.924753	0.757063	0.330584
BTNL2	-0.108553	0.108018	-0.345994	-0.0845538	0.711833	0.713198	0.225603	0.773814
BTNL9	-0.176178	-0.692949	0.532436	0.132864	0.546855	0.00600489	0.0499881	0.650694
BTRC	0.0926964	0.321084	-0.539631	-0.444661	0.752625	0.262993	0.0464073	0.111145
BUB1	-0.263902	-0.358319	0.256499	0.202846	0.361937	0.208393	0.376051	0.486741
BUB1B	-0.244741	-0.384464	0.299384	0.291929	0.399062	0.174693	0.298409	0.311183
BUB3	-0.110604	-0.0768508	-0.114703	-0.0957476	0.706606	0.793996	0.696198	0.744725
BUD13	0.57006	0.681715	-0.795912	-0.663986	0.0333038	0.0072486	0.00066143	0.00960787
BUD23	-0.0897196	-0.0367457	0.029064	0.650837	0.760353	0.900752	0.921434	0.0117101
BUD31	-0.40677	-0.591642	0.692508	0.819103	0.148908	0.0258345	0.00605032	0.000338446
BVES	0.137528	0.3443	-0.443736	-0.504776	0.63918	0.228035	0.111979	0.0656354
BYSL	-0.244832	0.0143021	0.145306	0.35103	0.398882	0.961297	0.620148	0.218468
BZW1	0.0772401	0.150801	-0.379924	-0.372636	0.792973	0.606834	0.180273	0.189468
BZW2	-0.00282845	-0.10887	-0.0118208	0.177579	0.992343	0.711025	0.968008	0.543618
C10H19orf12	-0.486134	-0.561003	0.59308	0.604787	0.0779803	0.0368735	0.0253859	0.021948
C10H19orf18	-0.362479	-0.36334	0.304448	0.352878	0.202777	0.201626	0.289909	0.215885
C10H19orf33	-0.026106	-0.234847	0.391256	0.586607	0.92941	0.418982	0.166555	0.027452
C10H19orf47	-0.326261	-0.486853	0.595883	0.591518	0.254935	0.0774758	0.0245284	0.0258734
C10H19orf54	-0.0955718	-0.290726	0.490844	0.360896	0.74518	0.313272	0.0747181	0.204902
C10H19orf73	0.141796	0.153912	-0.0808602	0.377658	0.62871	0.599346	0.783476	0.183101
C10H19orf84	-0.502307	-0.381303	0.575766	0.617071	0.0671845	0.178566	0.0311905	0.0187304
C10H6orf163	0.0902477	-0.0204572	-0.0066183	-0.146323	0.758981	0.94466	0.982085	0.617676
C10H6orf203	-0.538833	-0.867937	0.94177	0.786697	0.0467948	5.73e-05	4.96e-07	0.000843782
C11H17orf100	0.321923	0.538668	-0.550765	-0.792737	0.261677	0.0468755	0.0412399	0.000720281
C11H17orf107	0.112121	0.537704	-0.36972	-0.356426	0.70275	0.0473472	0.19323	0.21098
C11H17orf49	-0.416369	-0.403047	0.628431	0.681206	0.138635	0.153025	0.0160854	0.00730933
C11H17orf53	-0.299677	-0.421058	0.354752	0.369534	0.297913	0.133793	0.213286	0.193472
C11H17orf58	-0.158969	-0.392547	0.339217	-0.236276	0.587251	0.165038	0.235429	0.416074
C11H17orf62	-0.254032	-0.307477	0.304688	0.737229	0.380818	0.284892	0.289509	0.00262422
C11H17orf64	0.0850146	-0.157053	-0.027653	0.0817862	0.772611	0.591821	0.925238	0.781051
C11H17orf67	0.123054	0.514251	-0.369954	-0.164371	0.675144	0.0599281	0.192927	0.574442
C11H17orf75	0.265193	0.355834	-0.56656	-0.633293	0.359504	0.211795	0.0346512	0.0150447
C11H17orf80	0.00409254	0.660069	-0.692669	-0.353347	0.988922	0.0102009	0.00603367	0.215233
C11H17orf97	0.573989	0.377846	-0.125597	-0.161806	0.0318374	0.182865	0.668778	0.580509
C11H17orf99	-0.0357481	-0.309773	0.142617	-0.0341196	0.903435	0.281124	0.626705	0.907816
C12H11orf24	-0.493278	-0.828729	0.923678	0.710709	0.0730707	0.000249247	2.42e-06	0.00438454
C12H11orf49	0.228577	-0.104945	0.17598	-0.0824132	0.431861	0.721058	0.547312	0.77941
C12H11orf68	-0.194501	-0.230977	0.460493	0.588779	0.505211	0.426908	0.0975181	0.0267452
C12H11orf74	-0.126174	-0.441051	0.477579	0.759666	0.667334	0.114426	0.0841611	0.00162018
C12H11orf94	-0.539481	-0.544212	0.725706	0.760496	0.0464799	0.0442269	0.00330274	0.00159
C12H11orf95	-0.158623	-0.0440621	-0.00771632	-0.340725	0.588075	0.881108	0.979114	0.23322
C12H11orf96	-0.0490106	0.187961	0.0438135	0.045144	0.867856	0.519906	0.881774	0.878208
C12H11orf98	-0.658769	-0.832043	0.864968	0.831577	0.0104038	0.000223365	6.5e-05	0.000226869
C13H16orf45	-0.438204	-0.454084	0.473916	-0.0342269	0.117059	0.102887	0.0869094	0.907527
C13H16orf52	0.385209	0.337154	-0.572619	-0.666664	0.173788	0.238471	0.0323434	0.00921802
C13H16orf54	0.438981	0.0160201	-0.0326355	-0.319638	0.116336	0.956652	0.911811	0.265272
C13H16orf58	-0.56016	-0.667376	0.838853	0.606494	0.0372194	0.00911645	0.000176986	0.0214777
C13H16orf71	0.770312	0.315325	-0.277516	-0.474378	0.0012659	0.272136	0.336748	0.0865595
C13H16orf72	0.109578	0.103745	-0.38416	-0.423179	0.709219	0.724131	0.175063	0.131641
C13H16orf89	-0.374756	-0.742189	0.772736	0.671626	0.186764	0.00236852	0.00119462	0.008528
C13H16orf91	-0.359766	-0.145776	0.327881	0.591722	0.206428	0.619006	0.252444	0.0258096
C13H16orf96	0.953779	0.638927	-0.662881	-0.659417	1.27e-07	0.0139036	0.00977242	0.0103022
C13H7orf26	-0.34937	-0.495431	0.675459	0.645213	0.220804	0.071635	0.00802282	0.0127101
C13H7orf43	-0.393024	-0.527573	0.756433	0.567107	0.164479	0.0525194	0.00174204	0.0344383
C13H7orf50	0.221305	0.204887	0.0688684	0.257011	0.447046	0.482272	0.815036	0.375065
C13H7orf61	-0.202137	-0.193589	0.17249	0.564972	0.488297	0.507248	0.555408	0.0352762
C14H1orf35	-0.41364	-0.532578	0.749417	0.56022	0.141506	0.0499155	0.00203163	0.0371947
C14H5orf15	0.145547	0.121867	-0.321138	-0.62867	0.619561	0.678124	0.262909	0.0160331
C14H5orf24	0.285225	0.318753	-0.488314	-0.762795	0.322933	0.266671	0.0764581	0.00150878
C14H5orf30	0.393301	0.0195531	-0.287633	-0.505289	0.164154	0.947103	0.318683	0.0653172
C14H5orf46	0.100148	0.0570903	-0.174288	0.107308	0.733373	0.846291	0.551232	0.715012
C14H5orf63	0.0261162	0.0248904	-0.238853	-0.0677643	0.929383	0.93269	0.410856	0.817956
C15H2orf15	0.246143	0.336438	-0.355282	-0.470279	0.396281	0.239534	0.212554	0.0896999
C15H2orf40	-0.136529	0.407297	-0.354144	-0.0768381	0.641641	0.148331	0.214126	0.794029
C15H2orf42	-0.501338	-0.654434	0.423602	0.244515	0.0677995	0.011103	0.131215	0.399513
C15H2orf49	0.336936	0.433373	-0.624915	-0.694602	0.238795	0.121621	0.0168715	0.00583688
C15H2orf50	0.647502	0.224693	-0.362752	-0.667949	0.0122954	0.439939	0.202412	0.00903535
C15H2orf68	0.0628087	0.151296	-0.39652	-0.227872	0.831087	0.60564	0.160422	0.433322
C15H2orf70	0.755777	0.322836	-0.493241	-0.587333	0.00176765	0.260249	0.0730952	0.0272141
C15H2orf73	0.621652	0.06538	-0.14788	-0.211852	0.0176269	0.824269	0.613898	0.46717
C15H2orf81	-0.387169	-0.657136	0.802231	0.586133	0.171421	0.010663	0.000555782	0.0276082
C16H3orf14	-0.241667	-0.466651	0.462097	0.513771	0.405198	0.0925449	0.0962047	0.0602087
C16H3orf18	0.2134	0.368816	-0.48159	-0.527465	0.463846	0.194407	0.081222	0.0525769
C16H3orf20	0.109076	-0.119807	0.31394	0.00884592	0.710499	0.683306	0.274362	0.976057
C16H3orf33	0.252536	0.281547	-0.481957	-0.589818	0.383726	0.329482	0.0809568	0.0264119
C16H3orf35	0.170303	-0.0901544	-0.0654154	0.11932	0.560509	0.759223	0.824175	0.684531
C16H3orf58	0.0964241	-0.0891959	-0.154273	-0.448388	0.742977	0.761715	0.598478	0.107826
C16H3orf62	0.372262	0.326561	-0.570942	-0.602232	0.189949	0.254473	0.0329703	0.0226665
C16H3orf67	0.622156	0.342704	-0.543711	-0.556934	0.0175085	0.23034	0.0444618	0.0385661
C18H2orf66	-0.02145	-0.511782	0.626485	0.279066	0.941979	0.0613797	0.0165169	0.333944
C18H2orf69	0.0530702	-0.109038	-0.114662	-0.520653	0.85701	0.710598	0.696301	0.0562799
C18H2orf76	-0.473221	-0.0559629	0.213422	0.417325	0.0874378	0.849295	0.463799	0.137638
C18H2orf80	-0.143397	-0.309119	0.322464	0.233935	0.624799	0.282195	0.260831	0.420843
C18H2orf88	-0.244193	-0.431132	0.289054	0.12405	0.400153	0.123778	0.316192	0.672648
C19H3orf52	0.553677	0.443892	-0.54546	0.0255485	0.0399613	0.111838	0.0436465	0.930914
C19H3orf70	0.343994	0.345644	-0.486706	-0.695069	0.228475	0.226104	0.0775793	0.00579009
C1D	-0.0409211	-0.0815337	-0.0945632	-0.122413	0.889534	0.781712	0.747789	0.676753
C1GALT1	0.224562	0.304641	-0.517618	-0.714054	0.440214	0.289587	0.0579891	0.00412213
C1GALT1C1	0.152503	0.219621	-0.463071	-0.454748	0.602733	0.450599	0.095414	0.102321
C1H10orf105	0.422712	0.544302	-0.519672	-0.727515	0.132112	0.044185	0.0568284	0.00318793
C1H10orf128	-0.0306798	-0.335874	0.213221	-0.000793943	0.917079	0.240372	0.464231	0.997851
C1H10orf62	0.0942131	0.368009	-0.0794395	0.18536	0.748695	0.19546	0.7872	0.525803
C1H10orf76	-0.299587	-0.485068	0.25536	0.0284419	0.298066	0.0787326	0.378248	0.923111
C1H10orf82	-0.300921	0.103277	-0.0185357	0.0601299	0.295814	0.725333	0.949852	0.838203
C1H10orf88	0.396657	0.539222	-0.739859	-0.677273	0.160265	0.0466055	0.00248611	0.00779204
C1H10orf90	-0.278354	-0.276102	0.314346	0.255342	0.335231	0.339318	0.273708	0.378283
C1H10orf99	-0.163111	-0.771157	0.768179	0.673005	0.57742	0.00124068	0.0013314	0.00834345
C1H14orf119	-0.363295	-0.304643	0.248086	0.595234	0.201685	0.289584	0.392442	0.0247251
C1H14orf28	0.330215	0.30995	-0.57537	-0.581295	0.248882	0.280835	0.0313338	0.0292393
C1H14orf93	-0.410748	-0.579629	0.719478	0.711473	0.144591	0.0298173	0.00372293	0.00432347
C1H15orf39	-0.16146	-0.787707	0.651681	0.239208	0.58133	0.000822035	0.0115655	0.41014
C1H15orf40	0.451301	0.228167	-0.290434	0.121724	0.10528	0.43271	0.313782	0.678482
C1H15orf41	-0.0771256	-0.309991	0.261394	-0.303695	0.793274	0.280768	0.366686	0.291164
C1H15orf48	0.454677	0.0901659	-0.175648	-0.0928515	0.102381	0.759193	0.548079	0.752223
C1H15orf59	-0.588055	-0.63864	0.731293	0.405863	0.0269794	0.0139601	0.00295842	0.149905
C1H15orf61	-0.464454	-0.357356	0.589307	0.363454	0.0942989	0.209706	0.0265755	0.201474
C1H15orf62	0.282596	0.835406	-0.744701	-0.467725	0.327608	0.000199366	0.00224677	0.0916965
C1H15orf65	0.139028	-0.063965	0.064309	0.0175326	0.635494	0.82802	0.827107	0.952563
C1H1orf131	-0.140538	-0.52446	0.695915	0.420343	0.631789	0.0541876	0.00570615	0.134524
C1H1orf198	0.147621	-0.151932	-0.0741023	-0.331142	0.614526	0.604108	0.801226	0.247476
C1QA	-0.01245	-0.430191	0.47195	0.463606	0.966306	0.124691	0.0884105	0.0949813
C1QB	0.0139637	-0.38454	0.48387	0.401638	0.962212	0.174601	0.0795836	0.154602
C1QBP	-0.413312	-0.405532	0.482101	0.55214	0.141854	0.150269	0.0808527	0.0406325
C1QC	0.161232	-0.349486	0.380426	0.184646	0.581872	0.22064	0.17965	0.527427
C1QL1	-0.52833	-0.550069	0.652851	0.633623	0.0521193	0.0415499	0.0113671	0.0149759
C1QL3	-0.189079	-0.168749	0.0867493	-0.0781496	0.51738	0.564145	0.768086	0.790584
C1QL4	0.0165556	0.426153	-0.445827	-0.101521	0.955204	0.128663	0.110099	0.729843
C1QTNF1	-0.255249	-0.500459	0.684444	0.473409	0.378463	0.0683604	0.00692952	0.0872945
C1QTNF12	0.381747	0.185925	-0.126281	0.112352	0.178019	0.524518	0.667068	0.702162
C1QTNF3	-0.201322	-0.316843	0.255851	0.066114	0.49009	0.269707	0.377301	0.822324
C1QTNF4	0.557297	0.611462	-0.436834	-0.188553	0.0384126	0.0201518	0.118341	0.518567
C1QTNF5	-0.094053	-0.0551815	0.221064	0.32597	0.74911	0.851377	0.447555	0.255384
C1QTNF6	-0.385991	-0.752135	0.830704	0.799693	0.172842	0.00191524	0.000233546	0.000596456
C1QTNF7	0.0394385	-0.234972	0.141196	-0.377632	0.893515	0.418727	0.630179	0.183134
C1QTNF9	-0.262883	-0.398744	0.340515	0.519287	0.363861	0.157876	0.233527	0.0570446
C1R	0.249011	0.579719	-0.393244	-0.280276	0.390622	0.0297859	0.164221	0.331764
C1RL	0.140775	0.522043	-0.362483	-0.546434	0.631209	0.0555096	0.202771	0.0431969
C1S	0.47105	0.751563	-0.780511	-0.581914	0.0891033	0.00193928	0.000987285	0.0290267
C2	0.213022	-0.192039	0.253058	0.361973	0.464657	0.51072	0.38271	0.203454
C20H6orf10	0.634205	0.862373	-0.66705	-0.453086	0.0148553	7.25e-05	0.00916286	0.103741
C20H6orf106	-0.152172	-0.285265	0.36921	0.543096	0.60353	0.322862	0.193894	0.0447513
C20H6orf132	0.42371	-0.0547305	-0.14505	-0.489902	0.131105	0.85258	0.620772	0.0753628
C20H6orf136	-0.223556	0.27423	-0.304265	-0.0809022	0.442318	0.342737	0.290214	0.783366
C20H6orf141	-0.740024	-0.291379	0.331926	0.348421	0.00247759	0.312136	0.24629	0.222146
C20H6orf201	-0.0336143	-0.279427	0.273835	0.0871265	0.909176	0.333293	0.343459	0.767103
C20H6orf226	-0.338204	-0.425844	0.671615	0.773066	0.23692	0.12897	0.00852941	0.00118516
C20H6orf47	-0.332672	-0.732003	0.622689	0.523201	0.245165	0.00291673	0.0173841	0.0548732
C20H6orf52	0.46576	0.73796	-0.752651	-0.194029	0.0932533	0.00258525	0.00189376	0.506264
C20H6orf62	0.155837	0.205196	-0.431388	-0.599113	0.59473	0.481598	0.12353	0.0235674
C20H6orf89	0.255476	0.439746	-0.648657	-0.168802	0.378025	0.115627	0.0120902	0.56402
C21H19orf44	0.217742	0.232304	-0.0648141	-0.224605	0.45458	0.424181	0.825768	0.440123
C21H5orf22	0.253	0.251193	-0.51711	-0.515093	0.382822	0.386346	0.0582787	0.059439
C21H5orf34	0.299663	0.476013	-0.706634	-0.544047	0.297936	0.0853286	0.00472172	0.0443044
C21H5orf42	0.383577	0.374296	-0.514768	-0.666436	0.175774	0.187349	0.0596277	0.00925062
C21H5orf49	0.414972	-0.127829	0.236742	0.147561	0.1401	0.663205	0.415128	0.61467
C21H5orf51	0.285135	0.333219	-0.542331	-0.671142	0.323091	0.244341	0.0451129	0.00859339
C22H20orf196	0.0722475	-0.00440399	-0.210762	-0.509855	0.806115	0.988079	0.469518	0.0625301
C22H20orf24	-0.186093	0.0239501	0.117828	0.661202	0.524138	0.935228	0.688296	0.0100265
C22H20orf27	-0.0733938	-0.0830573	0.321697	0.360912	0.803093	0.777725	0.262032	0.20488
C22H20orf85	0.347586	-0.207534	0.234213	-0.206806	0.223332	0.476505	0.420276	0.478088
C22H20orf96	-0.310472	-0.36866	0.478815	0.236198	0.279983	0.19461	0.0832472	0.416231
C23H9orf135	0.604891	0.0696575	-0.129574	-0.270725	0.0219192	0.812951	0.65886	0.349187
C23H9orf153	-0.0288936	-0.180118	-0.0724115	0.0612793	0.921893	0.537776	0.805682	0.835149
C23H9orf24	-0.21159	-0.0532064	0.149163	0.488251	0.467734	0.856646	0.61079	0.0765019
C23H9orf3	0.244197	0.568025	-0.703155	-0.226591	0.400145	0.0340824	0.00502539	0.435982
C23H9orf40	0.32473	0.376186	-0.529372	-0.71141	0.257302	0.184954	0.0515725	0.00432851
C23H9orf64	0.31106	0.308797	-0.513279	-0.681946	0.279025	0.282723	0.0604966	0.00722119
C23H9orf72	0.376225	0.600983	-0.770435	-0.506788	0.184904	0.0230241	0.0012622	0.0643923
C23H9orf85	0.279262	0.320831	-0.530079	-0.574446	0.333591	0.263392	0.0512039	0.0316701
C24H14orf132	0.116558	0.376177	-0.497822	-0.673745	0.691502	0.184964	0.0700645	0.00824578
C24H14orf180	-0.444038	-0.490893	0.656277	0.33221	0.111706	0.0746844	0.0108015	0.245861
C24H14orf37	-0.193784	-0.0142614	-0.139612	-0.0965932	0.506812	0.961407	0.634059	0.74254
C25H9orf116	-0.26882	-0.681788	0.83474	0.550196	0.352723	0.00723995	0.000203947	0.0414932
C25H9orf152	-0.587315	-0.870887	0.800122	0.430886	0.0272201	5.04e-05	0.000589411	0.124016
C25H9orf16	-0.318283	-0.670816	0.815005	0.677193	0.267417	0.00863773	0.000383492	0.00780216
C25H9orf43	-0.461148	0.0768665	-0.0998966	0.209139	0.0969799	0.793955	0.734021	0.473027
C25H9orf50	0.269617	0.295191	-0.0945502	-0.0463108	0.351241	0.305555	0.747823	0.875082
C25H9orf78	0.184212	-0.178038	0.3184	0.0428306	0.528413	0.54256	0.26723	0.88441
C26H21orf2	-0.0714093	-0.331125	0.475134	0.361904	0.808326	0.247501	0.0859885	0.203547
C26H21orf33	-0.514429	-0.58367	0.73974	0.877071	0.0598244	0.0284298	0.00249219	3.8e-05
C26H21orf58	0.52417	-0.194969	0.123402	-0.164575	0.0543451	0.504165	0.674273	0.57396
C26H21orf59	0.0853083	-0.264903	0.418444	0.482835	0.771844	0.36005	0.136478	0.0803244
C26H21orf62	-0.414244	-0.84121	0.656105	0.27704	0.140867	0.000162884	0.0108293	0.337611
C26H21orf91	0.336365	0.390517	-0.564151	-0.714818	0.239642	0.167429	0.035602	0.00406391
C27H4orf47	0.407794	0.293952	-0.400698	-0.407934	0.147789	0.307686	0.15566	0.147637
C27H8orf48	0.0542773	-0.15195	-0.105615	-0.439376	0.853789	0.604063	0.719341	0.11597
C28H12orf29	0.307407	0.298009	-0.525365	-0.543296	0.285009	0.300741	0.0536989	0.0446567
C28H12orf45	-0.311279	-0.22878	0.279651	0.80099	0.278668	0.431442	0.33289	0.00057538
C28H12orf73	0.0846877	0.265587	-0.340188	-0.316784	0.773465	0.358765	0.234005	0.269801
C28H12orf75	0.352327	-0.273553	0.113	-0.0568364	0.216654	0.343977	0.700515	0.846967
C28H22orf23	0.0335242	-0.493221	0.577716	0.41174	0.909419	0.0731087	0.0304916	0.143529
C29H10orf67	0.383181	-0.222905	0.129793	-0.0467227	0.176258	0.443682	0.658313	0.873979
C2CD2	0.0429744	-0.0145464	-0.311469	-0.168297	0.884024	0.960636	0.27836	0.565205
C2CD2L	0.118574	-0.0848216	0.101505	-0.238761	0.686413	0.773115	0.729883	0.411041
C2CD3	0.330196	0.341239	-0.389546	-0.448138	0.248911	0.232469	0.168581	0.108047
C2CD4A	0.503253	0.41939	-0.348189	-0.665997	0.0665876	0.135502	0.222475	0.00931388
C2CD4B	0.564417	0.790435	-0.593789	-0.400234	0.0354964	0.000765521	0.0251668	0.156185
C2CD4C	-0.172776	-0.41938	0.59814	0.410688	0.554745	0.135513	0.0238538	0.144656
C2CD5	0.394603	0.595367	-0.766987	-0.641096	0.162638	0.0246845	0.00136916	0.0134825
C2CD6	-0.157787	-0.141317	0.0658838	-0.442973	0.59007	0.629883	0.822934	0.112671
C2H1orf109	0.163352	0.253849	-0.444394	-0.0156403	0.57685	0.381174	0.111385	0.957679
C2H1orf122	-0.580429	-0.779494	0.727103	0.89605	0.0295387	0.00101264	0.00321384	1.45e-05
C2H1orf123	-0.381141	-0.560672	0.664314	0.600962	0.178766	0.0370092	0.00955947	0.0230301
C2H1orf127	-0.0283707	0.31388	-0.317569	-0.196778	0.923302	0.274458	0.268551	0.50014
C2H1orf159	-0.148634	-0.0571462	0.265974	0.371954	0.612071	0.846142	0.358038	0.190345
C2H1orf174	-0.33931	-0.631457	0.482605	0.266213	0.235292	0.0154314	0.0804896	0.35759
C2H1orf185	0.142478	0.308346	-0.426094	-0.233344	0.627044	0.283463	0.128721	0.422051
C2H1orf210	-0.430188	-0.918521	0.898168	0.457712	0.124694	3.54e-06	1.29e-05	0.0998233
C2H1orf216	0.45247	0.397454	-0.458933	-0.517913	0.10427	0.159349	0.0988061	0.0578208
C2H1orf228	0.1146	-0.00561492	0.151293	0.142752	0.696459	0.984801	0.605648	0.626373
C2H1orf50	0.220594	0.21619	-0.205387	0.132063	0.448545	0.457881	0.481182	0.652678
C2H4orf3	-0.0372881	-0.0546365	-0.176241	0.0946938	0.899293	0.852831	0.546707	0.747451
C2H4orf33	0.0137743	-0.232679	-0.00207483	-0.222054	0.962724	0.423412	0.994383	0.44547
C2H4orf45	-0.173403	-0.189722	0.0933316	-0.26621	0.553285	0.515929	0.750978	0.357596
C2H4orf46	0.1622	-0.126566	-0.144411	-0.387135	0.579575	0.666355	0.622327	0.171462
C2H4orf51	0.34787	0.256639	-0.0954612	0.0867906	0.222928	0.375781	0.745466	0.767978
C2H8orf58	-0.316781	-0.584322	0.678735	0.375518	0.269806	0.0282107	0.00760975	0.185798
C30H1orf115	0.0239825	0.212252	-0.129747	-0.0792078	0.935141	0.46631	0.658428	0.787807
C30H1orf53	-0.568378	-0.605826	0.658886	0.868047	0.0339465	0.0216606	0.0103854	5.7e-05
C31H6orf118	0.504752	0.0801046	-0.234864	-0.456502	0.0656507	0.785456	0.418947	0.100837
C31H6orf120	0.24927	0.385975	-0.594741	-0.583475	0.390114	0.172861	0.024875	0.0284957
C3AR1	0.171504	-0.138429	-0.0584359	-0.28155	0.557706	0.636966	0.842709	0.329478
C3H16orf46	0.711115	0.4594	-0.604866	-0.699617	0.00435198	0.0984192	0.021926	0.00534956
C3H16orf70	0.243963	-0.117691	0.29059	0.390271	0.400612	0.688641	0.31351	0.16772
C3H16orf74	-0.284268	-0.186189	0.358159	0.0783886	0.324629	0.52392	0.208611	0.789957
C3H16orf95	0.0337551	0.0632828	0.0277504	0.334373	0.908797	0.82983	0.924975	0.242612
C3H4orf19	0.127226	-0.178894	-0.0612065	-0.319843	0.664709	0.540589	0.835342	0.264948
C3H4orf22	0.666957	0.0499249	-0.0460656	-0.0849282	0.009176	0.865411	0.875739	0.772837
C3H4orf36	0.158616	0.290361	-0.48908	-0.472619	0.588093	0.313908	0.0759286	0.0878976
C3H4orf48	-0.22803	-0.478868	0.687082	0.806495	0.432996	0.0832082	0.00663173	0.000492507
C3H4orf50	0.434802	0.71187	-0.609825	-0.4285	0.120259	0.00429203	0.0205815	0.126344
C4BPA	0.715227	0.830129	-0.787229	-0.447425	0.00403304	0.000238036	0.000832282	0.108676
C4BPB	0.315697	0.713076	-0.566921	0.0241886	0.27154	0.00419754	0.0345107	0.934584
C4H7orf25	-0.0452689	-0.141804	-0.0493677	-0.202403	0.877873	0.628692	0.866901	0.487714
C4H7orf31	0.212585	0.399592	-0.418326	-0.242728	0.465594	0.156912	0.1366	0.403075
C4H7orf49	0.3985	0.706129	-0.715083	-0.48464	0.158154	0.00476492	0.00404395	0.079036
C4H7orf57	0.714474	0.580054	-0.707831	-0.781125	0.00409007	0.0296691	0.00462065	0.000972222
C5	0.519201	0.851663	-0.69094	-0.487496	0.0570925	0.000110861	0.00621412	0.0770271
C5AR1	0.218875	-0.104408	0.183193	0.249357	0.452178	0.722431	0.530738	0.389942
C5AR2	0.655028	0.902031	-0.928105	-0.596817	0.0110051	1.03e-05	1.71e-06	0.0242474
C5H1orf105	-0.390302	-0.237646	0.260613	0.267705	0.167683	0.413295	0.368172	0.354799
C5H1orf112	0.480487	0.571842	-0.731811	-0.463774	0.0820226	0.0326325	0.00292798	0.0948456
C5H1orf116	0.754615	0.619697	-0.699167	-0.546582	0.00181373	0.0180916	0.005392	0.0431294
C5H1orf141	0.435378	0.24715	-0.414417	-0.572516	0.119714	0.394289	0.140685	0.0323816
C5H1orf162	-0.242627	-0.550545	0.596305	0.41879	0.403277	0.0413378	0.0244012	0.13612
C5H1orf194	0.12112	-0.0964286	0.221755	0.0239099	0.68	0.742965	0.446099	0.935337
C5H1orf21	-0.411111	-0.767671	0.803669	0.416912	0.144201	0.00134739	0.000533758	0.138068
C5H1orf52	-0.0266409	0.0776321	-0.287178	-0.310255	0.927967	0.791943	0.319484	0.280338
C5H1orf54	-0.0606246	0.189846	-0.170263	0.482574	0.836888	0.515651	0.560602	0.0805119
C5H1orf56	-0.633157	-0.458302	0.555773	0.47224	0.0150729	0.0993304	0.0390591	0.0881876
C5H1orf74	0.27481	0.091247	-0.201995	-0.10334	0.341674	0.756385	0.48861	0.72517
C6	0.157752	-0.208838	0.0749973	-0.230182	0.590153	0.473677	0.79887	0.428546
C6H12orf10	-0.198029	-0.106733	0.285436	0.524261	0.497364	0.716482	0.322559	0.0542957
C6H12orf4	0.0515929	0.17546	-0.263683	0.199589	0.860954	0.548514	0.362351	0.493911
C6H12orf56	0.04033	0.0271212	-0.106661	-0.269998	0.891121	0.926672	0.716666	0.350535
C6H12orf57	-0.55687	-0.620638	0.812168	0.840559	0.0385928	0.0178669	0.000417415	0.000166685
C6H12orf60	0.435691	0.0605804	-0.16312	-0.271897	0.119417	0.837006	0.577398	0.347022
C6H12orf66	0.388153	0.640801	-0.749979	-0.629288	0.170242	0.0135391	0.00200712	0.015898
C6H2orf54	0.568498	0.185848	-0.0990266	-0.10462	0.0339001	0.524693	0.736262	0.72189
C7	0.279874	0.832886	-0.780314	-0.254885	0.332488	0.000217139	0.000992156	0.379167
C7H11orf1	0.23025	0.000700322	0.151464	0.380429	0.428406	0.998104	0.605234	0.179647
C7H11orf52	-0.244339	-0.420396	0.510383	0.684668	0.399861	0.13447	0.0622132	0.00690383
C7H11orf54	-0.201809	-0.47033	0.256415	0.00545255	0.489017	0.0896604	0.376213	0.985241
C7H11orf58	0.160831	0.212242	-0.452907	-0.468294	0.582822	0.466331	0.103894	0.0912488
C7H11orf65	-0.207829	-0.0108897	-0.105544	-0.339764	0.475865	0.970527	0.719522	0.234626
C7H11orf70	-0.161011	-0.43253	0.332739	0.204658	0.582395	0.122429	0.245064	0.482772
C7H11orf71	0.433666	0.889805	-0.880935	-0.635826	0.121341	2.03e-05	3.17e-05	0.0145231
C7H11orf87	-0.245921	0.0259379	-0.0194222	-0.336042	0.396721	0.929864	0.947457	0.240121
C7H11orf88	0.338297	-0.0128294	-0.0788872	0.0803246	0.236783	0.96528	0.788648	0.784879
C7H19orf24	-0.434966	-0.440482	0.619436	0.867345	0.120104	0.114948	0.0181544	5.88e-05
C7H19orf25	-0.431877	-0.512873	0.62606	0.888203	0.123058	0.0607354	0.0166125	2.21e-05
C7H19orf38	-0.534374	-0.670243	0.768338	0.593057	0.0490044	0.00871606	0.00132642	0.0253931
C7H19orf53	-0.306888	-0.222094	0.461641	0.749333	0.285865	0.445386	0.0965769	0.0020353
C7H19orf57	0.0768117	0.0317527	0.0622442	-0.0431694	0.794098	0.914189	0.832586	0.883501
C7H19orf66	0.138403	0.182759	0.081162	0.0583174	0.637028	0.531729	0.782685	0.843024
C7H19orf67	-0.28817	-0.483454	0.549624	0.0843392	0.31774	0.0798808	0.0417491	0.774375
C7H19orf70	-0.314015	-0.378878	0.612047	0.682324	0.27424	0.181575	0.02	0.00717647
C7H19orf71	0.166197	0.158546	-0.249613	-0.0468138	0.570139	0.588258	0.389441	0.873735
C8A	0.010151	-0.0134859	-0.0728984	-0.140578	0.972526	0.963504	0.804398	0.631692
C8G	-0.389376	-0.748168	0.871517	0.746814	0.168783	0.00208694	4.9e-05	0.00214824
C8H12orf43	-0.275443	-0.109463	0.28678	0.596883	0.34052	0.709512	0.320185	0.0242277
C8H12orf49	-0.502217	-0.390914	0.495085	0.569091	0.0672415	0.166959	0.0718645	0.0336728
C8H12orf65	-0.539665	-0.141595	0.00868766	0.153785	0.0463909	0.629202	0.976485	0.599649
C8H18orf21	-0.185119	-0.142984	-0.101222	-0.138224	0.526349	0.625807	0.730612	0.637469
C8H18orf25	0.13705	-0.0116961	-0.228149	-0.520766	0.640356	0.968345	0.432748	0.0562168
C8H18orf32	0.113827	0.24335	-0.341757	-0.0823294	0.698417	0.401833	0.231716	0.779629
C8H18orf54	0.415992	0.548883	-0.678014	-0.58643	0.139029	0.0420821	0.0076992	0.0275101
C8H18orf63	-0.378554	-0.0554928	-0.121189	0.00798832	0.18198	0.850547	0.679828	0.978378
C8H22orf15	-0.136273	0.219696	-0.098938	0.430897	0.642272	0.450442	0.73649	0.124005
C8H22orf31	0.938578	0.590149	-0.565666	-0.492799	6.79e-07	0.0263066	0.0350021	0.0733926
C8H22orf39	-0.53309	-0.345913	0.298712	0.802187	0.0496546	0.225718	0.299548	0.000556471
C9	-0.441623	-0.288275	0.132625	0.066302	0.113902	0.317555	0.651286	0.821826
C9H8orf33	-0.63251	-0.735066	0.737782	0.935875	0.0152087	0.00274237	0.00259471	8.73e-07
C9H8orf34	0.0104728	-0.329212	0.316692	-0.145953	0.971655	0.250409	0.269948	0.618574
C9H8orf37	0.354951	0.437832	-0.568072	-0.682872	0.213012	0.117406	0.0340645	0.00711199
C9H8orf46	-0.194906	-0.351752	0.415052	0.298137	0.504307	0.217456	0.140016	0.300524
C9H8orf59	-0.245706	0.0112593	0.148732	0.576612	0.397147	0.969527	0.611834	0.0308858
C9H8orf82	-0.177282	0.0943356	0.154207	0.201717	0.544304	0.748378	0.598637	0.489221
C9H8orf88	0.317684	0.248152	-0.315297	-0.650045	0.268368	0.392312	0.27218	0.011847
C9H8orf89	0.688544	0.605075	-0.661927	-0.68747	0.00647092	0.0218681	0.00991613	0.0065887
CA10	0.267187	0.652762	-0.738639	-0.44461	0.355768	0.0113821	0.00254945	0.111191
CA11	-0.509124	-0.730819	0.834135	0.51799	0.0629704	0.00298645	0.000208182	0.0577775
CA12	0.133208	0.0109927	-0.0992193	-0.0956551	0.649841	0.970248	0.735765	0.744964
CA13	0.154372	-0.0906754	-0.0251521	-0.314697	0.598241	0.757869	0.931984	0.273144
CA2	0.57931	0.954794	-0.891475	-0.579078	0.0299289	1.12e-07	1.86e-05	0.0300103
CA5A	-0.0424583	0.229563	-0.185856	0.0129129	0.885409	0.429822	0.524675	0.965054
CA5B	0.486739	0.465105	-0.529584	-0.607927	0.0775555	0.0937769	0.0514614	0.0210886
CA6	-0.229186	-0.114365	0.259566	0.465752	0.430602	0.697055	0.370167	0.09326
CA8	0.57144	0.0982617	-0.0882477	-0.228731	0.032783	0.738234	0.764183	0.431543
CA9	-0.616771	-0.494859	0.532456	0.621589	0.0188044	0.0720143	0.0499782	0.0176417
CAAP1	0.297669	0.205294	-0.407626	-0.680978	0.30132	0.481384	0.147972	0.00733666
CAB39	0.39936	0.47693	-0.668816	-0.67608	0.157176	0.0846429	0.00891367	0.00794332
CAB39L	-0.0497239	-0.114998	-0.0989312	-0.2932	0.865949	0.695451	0.736508	0.308983
CABCOCO1	0.127612	0.125264	-0.142288	-0.409356	0.663745	0.669608	0.627507	0.146093
CABIN1	-0.423221	-0.693234	0.800313	0.520806	0.131599	0.00597569	0.000586314	0.0561944
CABLES1	0.500882	0.969188	-0.912101	-0.635262	0.0680898	1.16e-08	5.5e-06	0.014638
CABLES2	-0.166825	-0.0632919	0.0586978	0.165892	0.568661	0.829805	0.842012	0.570856
CABP1	-0.0627484	0.13091	0.0540735	0.20477	0.831248	0.655538	0.854332	0.482527
CABP2	-0.296485	-0.415277	0.624132	0.493763	0.30334	0.139779	0.0170506	0.0727456
CABP4	-0.326263	-0.0432812	-0.0206836	-0.260991	0.254932	0.883202	0.944049	0.367453
CABYR	-0.569342	-0.314034	0.570354	0.432626	0.033577	0.27421	0.0331924	0.122338
CACFD1	-0.410887	-0.522514	0.633503	0.794203	0.144442	0.0552502	0.0150008	0.000692612
CACHD1	0.585874	0.528026	-0.675564	-0.752033	0.0276936	0.0522796	0.00800935	0.00191952
CACNA1A	-0.337704	-0.453722	0.61983	0.379396	0.237659	0.103195	0.0180598	0.18093
CACNA1B	-0.4124	-0.437065	0.309763	-0.0615627	0.142824	0.118124	0.281141	0.834396
CACNA1C	0.26369	0.521182	-0.560071	-0.734799	0.362338	0.0559857	0.037256	0.0027572
CACNA1D	-0.132353	-0.29045	0.136285	-0.156951	0.65196	0.313753	0.642242	0.592067
CACNA1E	0.588277	0.843529	-0.912211	-0.706276	0.0269075	0.000149915	5.46e-06	0.00475231
CACNA1G	-0.254977	-0.51278	0.696278	0.234655	0.378988	0.06079	0.00567034	0.419374
CACNA1H	-0.672753	-0.128045	0.265265	0.383253	0.0083769	0.662667	0.359369	0.17617
CACNA1I	-0.796021	-0.526239	0.607298	0.461746	0.000659478	0.0532299	0.0212587	0.0964911
CACNA2D1	0.149106	0.405192	-0.508487	-0.614376	0.610929	0.150644	0.063356	0.0194034
CACNA2D2	-0.390082	-0.293749	0.338517	-0.0963575	0.167944	0.308036	0.236459	0.743149
CACNA2D3	-0.419036	-0.517577	0.345374	0.0805509	0.135866	0.0580123	0.226491	0.784286
CACNA2D4	0.0624709	-0.103247	0.0850151	-0.289247	0.831984	0.725409	0.77261	0.315854
CACNB1	-0.300024	-0.345317	0.503004	0.21701	0.297326	0.226572	0.0667446	0.456136
CACNB2	-0.410139	-0.5391	0.493678	0.275884	0.145247	0.0466649	0.0728027	0.339714
CACNB3	-0.438804	-0.86038	0.904656	0.572415	0.1165	7.86e-05	8.81e-06	0.032419
CACNB4	-0.105451	-0.217614	0.195193	-0.328745	0.719761	0.454853	0.503667	0.251122
CACNG1	-0.181034	0.22881	0.0160914	0.20221	0.535676	0.43138	0.956459	0.488136
CACNG3	-0.310487	-0.594998	0.568068	0.230326	0.279959	0.0247967	0.0340659	0.428248
CACNG4	0.490658	-0.169117	0.0667004	-0.244401	0.0748449	0.563283	0.820772	0.399739
CACNG5	-0.257665	-0.318178	0.43904	0.531484	0.373809	0.267583	0.116281	0.0504765
CACTIN	-0.248081	-0.272028	0.461785	0.504401	0.392453	0.346781	0.0964592	0.0658689
CACUL1	0.0929281	0.180662	-0.450753	-0.405331	0.752024	0.536527	0.105755	0.15049
CACYBP	0.307137	0.78054	-0.737487	-0.327037	0.285453	0.000986576	0.00261044	0.253741
CAD	0.15366	0.656989	-0.576824	-0.225029	0.599951	0.0106866	0.0308098	0.439237
CADM1	0.110239	0.151032	-0.421572	-0.554537	0.707536	0.606275	0.133269	0.0395894
CADM2	-0.263096	-0.467962	0.260368	0.0477748	0.363458	0.0915103	0.368637	0.871163
CADM3	0.733563	0.830798	-0.671352	-0.375613	0.00282686	0.00023282	0.00856502	0.185677
CADM4	-0.873517	-0.755317	0.685653	0.527867	4.48e-05	0.00178578	0.00679182	0.0523639
CADPS	-0.23439	-0.158106	0.172313	-0.0583545	0.419914	0.589307	0.555822	0.842925
CADPS2	0.215557	0.34715	-0.564158	-0.40514	0.459232	0.223953	0.0355995	0.150701
CAGE1	-0.349892	-0.596221	0.598046	0.576251	0.220067	0.0244264	0.0238815	0.0310157
CALCOCO1	0.483684	0.0472671	-0.0497579	-0.465416	0.0797166	0.872522	0.865858	0.0935282
CALCOCO2	0.108913	0.0803002	-0.246612	-0.319112	0.710915	0.784943	0.395353	0.266104
CALCRL	0.395899	0.690814	-0.790624	-0.758305	0.161137	0.0062274	0.00076172	0.00167063
CALD1	0.327845	0.565361	-0.489055	-0.550287	0.2525	0.0351223	0.0759453	0.0414527
CALHM1	0.435805	0.536988	-0.483841	-0.772388	0.11931	0.0477004	0.0796046	0.00120465
CALHM2	0.466389	0.520853	-0.415035	-0.473772	0.0927529	0.0561687	0.140034	0.0870187
CALHM3	0.0736326	-0.389274	0.391018	0.165182	0.802464	0.168904	0.166837	0.572529
CALHM5	0.225354	0.139096	-0.280305	-0.441341	0.438559	0.635326	0.331712	0.11416
CALM1	-0.32399	-0.544547	0.522573	0.68728	0.258452	0.0440705	0.0552175	0.00660971
CALM2	-0.200243	-0.222083	-0.0161745	0.0646693	0.492467	0.445409	0.956234	0.826152
CALM3	-0.109617	-0.0170757	0.269925	0.338219	0.70912	0.953798	0.350669	0.236899
CALML4	0.257038	-0.0277319	0.255313	0.380887	0.375014	0.925025	0.37834	0.17908
CALML5	-0.281027	-0.403758	0.437903	0.384999	0.330416	0.152233	0.11734	0.174042
CALN1	0.330727	0.880701	-0.794443	-0.605921	0.248104	3.2e-05	0.000688154	0.0216346
CALR	-0.568146	-0.705249	0.86412	0.808622	0.0340356	0.00484083	6.74e-05	0.00046318
CALR3	0.353572	0.548489	-0.547786	-0.305539	0.21492	0.0422602	0.0425789	0.288096
CALU	0.315288	0.495537	-0.674033	-0.682297	0.272194	0.0715651	0.00820802	0.00717957
CALY	-0.276155	-0.408615	0.616263	0.211269	0.33922	0.146896	0.0189303	0.468425
CAMK1	-0.632708	-0.91461	0.960176	0.761556	0.0151671	4.65e-06	5.28e-08	0.00155214
CAMK1D	0.385398	0.564279	-0.656838	-0.349561	0.173559	0.0355512	0.0107109	0.220534
CAMK1G	0.654995	0.109051	-0.14208	-0.210821	0.0110105	0.710564	0.628016	0.469391
CAMK2A	0.330093	-0.367064	0.346384	-0.0370939	0.249067	0.196698	0.225045	0.899815
CAMK2B	-0.0368107	-0.559328	0.553578	0.043532	0.900577	0.0375632	0.0400043	0.882529
CAMK2D	0.437042	0.482612	-0.613649	-0.728256	0.118145	0.0804847	0.0195881	0.00314184
CAMK2G	0.138087	0.0763639	-0.300804	-0.472672	0.637805	0.795276	0.29601	0.0878569
CAMK2N1	-0.644538	-0.869874	0.828963	0.410129	0.0128343	5.26e-05	0.000247346	0.145258
CAMK4	0.0356982	-0.0634201	-0.00442183	-0.508331	0.903569	0.829465	0.98803	0.0634507
CAMKK1	0.34609	0.273504	-0.330223	-0.425726	0.225465	0.344067	0.24887	0.129087
CAMKK2	0.184712	0.285114	-0.51095	-0.583565	0.527275	0.323129	0.0618742	0.0284652
CAMKMT	-0.433615	-0.764883	0.777613	0.302869	0.12139	0.00143788	0.00106091	0.292545
CAMKV	-0.0959696	-0.478251	0.537009	0.489494	0.744152	0.0836635	0.0476896	0.0756432
CAMLG	-0.421387	-0.778194	0.661076	0.295965	0.133458	0.00104581	0.0100458	0.304229
CAMSAP1	0.0883096	0.195613	-0.405982	-0.558363	0.764021	0.502731	0.149773	0.0379653
CAMSAP2	0.266292	0.40356	-0.631571	-0.706285	0.357442	0.152453	0.0154071	0.00475153
CAMSAP3	-0.259647	-0.257555	0.452181	0.417456	0.370013	0.374021	0.104519	0.137502
CAMTA1	-0.433116	-0.803103	0.835433	0.673396	0.121867	0.00054235	0.000199186	0.00829174
CAMTA2	0.0198506	-0.0801029	0.0527823	-0.570298	0.946299	0.78546	0.857778	0.0332136
CAND1	0.174843	0.279656	-0.504783	-0.458964	0.549943	0.332881	0.0656315	0.0987809
CAND2	-0.652029	-0.479735	0.391513	-0.0777788	0.0115062	0.0825718	0.166252	0.791558
CANT1	-0.327702	-0.820773	0.754471	0.34337	0.252719	0.000321363	0.00181948	0.229377
CANX	0.184117	0.30887	-0.51899	-0.542255	0.52863	0.282603	0.0572115	0.0451489
CAP1	0.499792	0.436325	-0.605447	-0.559138	0.0687888	0.118819	0.0217653	0.0376422
CAP2	-0.157197	-0.107833	-0.0156889	-0.275571	0.591477	0.713671	0.957547	0.340286
CAPG	-0.176453	-0.427953	0.56507	0.508632	0.546217	0.126882	0.035237	0.0632679
CAPN1	-0.137998	-0.699497	0.61132	0.311357	0.638025	0.00536085	0.0201889	0.278543
CAPN10	-0.462495	-0.714675	0.830386	0.736496	0.0958816	0.00407478	0.000236021	0.00266382
CAPN11	0.224429	0.694962	-0.55184	-0.471742	0.440492	0.00580076	0.0407647	0.0885698
CAPN12	0.266366	0.162177	-0.152027	-0.199344	0.357303	0.57963	0.603879	0.494453
CAPN15	-0.499752	-0.617932	0.662495	0.364562	0.0688148	0.0185192	0.00983037	0.2
CAPN2	0.143568	-0.123091	0.0475537	-0.14275	0.624383	0.675051	0.871755	0.626379
CAPN3	-0.290301	-0.18797	0.321626	0.311604	0.314012	0.519885	0.262143	0.278141
CAPN5	0.137845	-0.473012	0.522735	0.314641	0.6384	0.0875968	0.0551289	0.273234
CAPN6	-0.700568	-0.440244	0.51192	0.458724	0.00526086	0.115168	0.061298	0.09898
CAPN7	0.26318	0.32661	-0.545081	-0.562781	0.3633	0.254397	0.0438222	0.0361515
CAPN8	-0.294922	-0.490309	0.510401	0.073463	0.306017	0.075084	0.0622023	0.802911
CAPN9	0.359266	0.576581	-0.469901	-0.186299	0.207106	0.0308968	0.0899935	0.52367
CAPNS1	-0.420589	-0.720113	0.882276	0.624386	0.134272	0.00367823	2.97e-05	0.0169924
CAPRIN1	0.313511	0.504178	-0.672469	-0.635724	0.275053	0.0660083	0.00841488	0.0145438
CAPRIN2	0.0317193	0.203166	-0.378053	-0.578993	0.914279	0.486038	0.182606	0.0300405
CAPS	-0.341178	-0.817974	0.892602	0.736574	0.23256	0.00035041	1.75e-05	0.0026596
CAPS2	0.0171184	-0.241537	0.0755582	-0.275489	0.953683	0.405459	0.797394	0.340435
CAPSL	0.687918	0.123494	-0.240585	-0.223681	0.0065394	0.674042	0.407369	0.442056
CAPZA1	-0.060634	-0.16326	-0.0894857	-0.0775765	0.836863	0.577066	0.760962	0.792089
CAPZA2	0.192805	0.134558	-0.373267	-0.443727	0.509003	0.646504	0.188661	0.111987
CAPZB	-0.420268	-0.817912	0.875489	0.564	0.134601	0.000351077	4.09e-05	0.0356622
CARD10	-0.540334	-0.663024	0.810544	0.7552	0.0460676	0.00975097	0.000437898	0.00179042
CARD11	0.608837	0.316427	-0.266015	-0.476848	0.0208444	0.270372	0.357961	0.0847047
CARD14	-0.402721	-0.792757	0.612202	0.328858	0.153389	0.000719892	0.0199597	0.250949
CARD19	0.408466	0.311239	-0.155523	-0.0599385	0.147058	0.278734	0.595483	0.838712
CARD6	0.119707	0.158863	-0.391843	-0.566545	0.683557	0.587504	0.165864	0.0346572
CARD9	0.161128	-0.447649	0.597723	0.481451	0.582118	0.108479	0.0239773	0.0813223
CARF	0.273453	0.513625	-0.693283	-0.717423	0.34416	0.060294	0.00597065	0.00387043
CARHSP1	-0.174444	-0.068275	0.276057	0.411836	0.55087	0.816605	0.3394	0.143425
CARM1	-0.191523	-0.301364	0.511626	0.347108	0.511878	0.295068	0.061472	0.224012
CARMIL1	0.476297	0.315235	-0.527395	-0.663761	0.0851154	0.272279	0.0526139	0.0096412
CARMIL2	0.0355036	0.0295606	0.185741	-0.0739363	0.904092	0.920095	0.524936	0.801664
CARMIL3	-0.336442	-0.703535	0.605783	0.239972	0.239527	0.0049915	0.0216726	0.408602
CARNMT1	0.264705	0.380326	-0.564596	-0.768544	0.360423	0.179774	0.0354249	0.00132
CARNS1	0.685497	0.873751	-0.769251	-0.448724	0.00680941	4.43e-05	0.00129817	0.10753
CARS	-0.0366825	-0.112405	0.0561823	-0.00693233	0.900922	0.702028	0.84871	0.981235
CARS2	-0.642758	-0.939441	0.838215	0.617333	0.0131664	6.24e-07	0.000180966	0.018666
CASC1	0.458512	0.208198	-0.460963	-0.410624	0.0991562	0.475066	0.0971315	0.144724
CASC3	0.318504	0.423742	-0.614947	-0.694989	0.267066	0.131073	0.0192594	0.00579808
CASC4	0.188604	0.153956	-0.371182	-0.609323	0.518453	0.599241	0.191339	0.0207149
CASD1	0.0635508	0.136771	-0.352066	-0.468529	0.829118	0.641043	0.217017	0.0910648
CASK	-0.565939	-0.673484	0.50353	0.175079	0.0348947	0.00828019	0.0664139	0.549397
CASKIN1	-0.631102	-0.758531	0.788252	0.297664	0.015507	0.00166217	0.000810492	0.301329
CASKIN2	0.0527775	-0.148995	0.37826	0.0536836	0.857791	0.611199	0.182347	0.855372
CASP1	0.583961	0.120979	-0.0169868	0.0917979	0.0283318	0.680356	0.954038	0.754955
CASP10	0.290547	0.468426	-0.64603	-0.479632	0.313584	0.0911454	0.0125609	0.0826477
CASP2	0.0833754	0.173368	-0.39741	-0.55687	0.776893	0.553368	0.1594	0.0385929
CASP3	-0.295859	-0.699499	0.432349	0.290239	0.304411	0.00536065	0.122604	0.314121
CASP4	0.549281	0.107269	-0.180993	-0.242819	0.0419033	0.715113	0.53577	0.402893
CASP6	-0.56507	-0.819999	0.784005	0.60907	0.0352371	0.000329193	0.000904019	0.0207823
CASP7	0.388914	0.218859	-0.470099	-0.374738	0.169333	0.452211	0.0898398	0.186787
CASP8	0.287339	0.292896	-0.509515	-0.50763	0.319201	0.309509	0.0627345	0.063877
CASP8AP2	0.33065	0.457494	-0.69665	-0.684001	0.248222	0.100005	0.00563387	0.00698058
CASP9	-0.48642	-0.806044	0.821828	0.51922	0.0777796	0.00049891	0.000310941	0.0570823
CASQ1	-0.378113	-0.471141	0.57595	0.448961	0.18253	0.0890329	0.0311238	0.107322
CASS4	0.497459	0.316504	-0.481878	-0.57217	0.0703015	0.270249	0.0810139	0.0325104
CAST	0.377353	0.135723	-0.381929	-0.536142	0.183484	0.643628	0.177795	0.0481197
CASTOR1	-0.177659	-0.187681	0.386887	0.462049	0.543435	0.520539	0.171761	0.0962441
CASTOR2	0.587602	0.593818	-0.674862	-0.556479	0.0271264	0.0251581	0.0081	0.0387588
CASZ1	0.434402	0.582573	-0.780693	-0.750233	0.12064	0.0288017	0.000982813	0.00199612
CAT	0.41824	0.66812	-0.845762	-0.722902	0.136689	0.00901118	0.00013823	0.00348702
CATIP	0.581295	-0.0431911	0.0222155	-0.313019	0.0292395	0.883443	0.939911	0.275848
CATSPER2	-0.500407	-0.579739	0.501111	0.666223	0.068394	0.0297791	0.0679439	0.00928134
CATSPER3	-0.447892	0.08967	0.00684405	0.469728	0.108263	0.760482	0.981474	0.0901281
CATSPER4	0.834675	0.377108	-0.258258	-0.471249	0.000204395	0.183792	0.372671	0.08895
CATSPERB	0.593595	0.82086	-0.928716	-0.729959	0.0252266	0.000320493	1.62e-06	0.00303794
CATSPERD	-0.218225	-0.259942	0.259904	-0.0477955	0.453555	0.369451	0.369522	0.871107
CATSPERE	-0.421627	-0.438822	0.350648	-0.0493763	0.133214	0.116484	0.219004	0.866878
CATSPERG	-0.522917	-0.614117	0.584137	0.622607	0.0550286	0.0194691	0.0282726	0.0174032
CAV1	0.500229	0.636774	-0.668832	-0.506663	0.0685079	0.0143316	0.00891132	0.0644689
CAV2	0.572074	0.721422	-0.806908	-0.804083	0.0325459	0.00358751	0.000486699	0.000527539
CAVIN1	0.100837	0.0123177	0.131087	-0.0759276	0.7316	0.966664	0.655099	0.796423
CAVIN2	0.358322	0.253619	-0.375518	-0.551878	0.208389	0.38162	0.185797	0.0407481
CAVIN3	0.118248	0.0700741	0.205072	0.161877	0.687235	0.811851	0.481867	0.58034
CAVIN4	-0.187101	-0.0179962	-0.266953	-0.114685	0.521851	0.95131	0.356205	0.696243
CBFA2T2	0.41443	0.539954	-0.70256	-0.804576	0.14067	0.0462512	0.00507882	0.00052022
CBFA2T3	-0.365437	-0.114985	0.0993665	-0.232387	0.198841	0.695483	0.735386	0.424012
CBFB	-0.048563	-0.489354	0.220453	-0.1377	0.869054	0.0757395	0.448842	0.638757
CBL	0.349689	0.420399	-0.653714	-0.625033	0.220354	0.134466	0.0112225	0.0168446
CBLB	0.406697	0.556508	-0.719124	-0.833825	0.148988	0.0387466	0.00374805	0.000210375
CBLC	-0.321144	-0.705013	0.784585	0.736203	0.2629	0.00486135	0.000890759	0.00267975
CBLL1	0.121647	-0.116155	-0.141319	-0.449741	0.678678	0.692522	0.629878	0.106638
CBLN2	0.269916	0.297573	-0.440965	-0.00824697	0.350685	0.301483	0.114505	0.977678
CBLN3	0.450868	0.527106	-0.609011	-0.560952	0.105656	0.0527673	0.0207979	0.0368943
CBLN4	-0.33002	-0.100781	0.0140721	-0.026396	0.249178	0.731745	0.961919	0.928628
CBR4	0.401731	0.493087	-0.651902	-0.759693	0.154498	0.0731988	0.0115277	0.00161919
CBX1	0.13823	0.0447133	-0.271181	-0.446457	0.637454	0.879362	0.348345	0.109536
CBX2	-0.415951	-0.519384	0.286289	-0.011959	0.139072	0.0569898	0.32105	0.967634
CBX3	0.0456305	0.0347953	-0.279933	-0.489938	0.876904	0.905998	0.332381	0.0753377
CBX4	0.19114	-0.0268738	-0.14541	-0.483645	0.512738	0.927339	0.619896	0.0797446
CBX5	0.0835527	-0.000874568	0.0732357	0.129684	0.77643	0.997633	0.803509	0.658584
CBX6	-0.760808	-0.762906	0.68383	0.509698	0.00157879	0.00150493	0.00700042	0.062624
CBX7	0.497749	0.758499	-0.753684	-0.494484	0.0701118	0.00166335	0.00185133	0.0722643
CBX8	-0.0579626	-0.0839629	0.273595	0.484147	0.843968	0.775358	0.3439	0.0793865
CBY1	-0.510882	-0.369165	0.562602	0.569713	0.061915	0.193952	0.0362237	0.0334355
CBY3	0.415846	-0.20418	0.223943	0.153034	0.139182	0.483819	0.441508	0.601455
CC2D1A	0.236661	0.400716	-0.152318	-0.0456007	0.415292	0.15564	0.603178	0.876984
CC2D1B	0.440479	0.39361	-0.570363	-0.746845	0.114951	0.163794	0.0331888	0.00214685
CC2D2A	0.692505	0.510965	-0.68744	-0.701989	0.00605059	0.0618652	0.00659204	0.00513045
CC2D2B	0.561736	0.858523	-0.864798	-0.658409	0.0365743	8.48e-05	6.55e-05	0.0104604
CCAR1	-0.532911	-0.469908	0.299475	0.283339	0.0497456	0.0899878	0.298255	0.326282
CCAR2	-0.218287	-0.124185	-0.0871622	-0.107057	0.453425	0.672309	0.76701	0.715654
CCBE1	-0.402272	-0.671955	0.579283	0.0851259	0.153892	0.00848367	0.0299386	0.77232
CCDC102A	-0.744113	-0.82305	0.845849	0.625804	0.00227483	0.000299195	0.00013779	0.0166701
CCDC102B	0.252934	-0.0878135	0.0277342	0.0672162	0.382953	0.765313	0.925019	0.819406
CCDC103	0.549213	-0.0559735	0.0584648	0.225614	0.0419338	0.849266	0.842632	0.438016
CCDC106	-0.0678692	0.00888007	0.255057	0.140525	0.817679	0.975965	0.378834	0.631822
CCDC107	0.0654524	0.13712	0.129542	0.149626	0.824077	0.640185	0.658937	0.609671
CCDC112	0.331351	0.455169	-0.59483	-0.619158	0.247159	0.101963	0.0248478	0.0182213
CCDC113	0.829162	0.652755	-0.613144	-0.754774	0.000245736	0.0113832	0.0197173	0.00180738
CCDC114	0.233317	-0.126569	0.303029	0.172726	0.422106	0.666349	0.292275	0.554861
CCDC115	-0.237789	-0.281732	0.33652	0.701496	0.413007	0.329151	0.239412	0.0051754
CCDC116	-0.38562	-0.503689	0.532854	0.621886	0.173291	0.0663144	0.0497746	0.017572
CCDC117	0.0652866	-0.0282918	-0.266751	-0.352155	0.824516	0.923515	0.356583	0.216894
CCDC12	-0.488944	-0.555784	0.734439	0.553143	0.0760222	0.0390545	0.00277735	0.0401934
CCDC120	0.212361	-0.193095	0.0111129	-0.403798	0.466076	0.508353	0.969923	0.152188
CCDC121	0.364625	0.358959	-0.532381	-0.757696	0.199916	0.207522	0.0500164	0.0016936
CCDC122	0.377858	0.134434	-0.268006	-0.429089	0.18285	0.64681	0.354237	0.125767
CCDC124	-0.424057	-0.357586	0.568816	0.613182	0.130757	0.209392	0.0337781	0.0197076
CCDC125	0.207338	0.350077	-0.526246	-0.461503	0.476931	0.219807	0.0532261	0.0966899
CCDC126	0.383827	0.39029	-0.563503	-0.817321	0.175469	0.167697	0.0358611	0.000357484
CCDC127	0.155597	0.372776	-0.54826	-0.165751	0.595305	0.189289	0.0423637	0.571187
CCDC13	0.819489	0.504133	-0.468507	-0.672051	0.000334434	0.0660363	0.091082	0.00847076
CCDC130	-0.164754	-0.163851	0.3751	0.53249	0.573538	0.57567	0.186327	0.0499604
CCDC134	-0.560006	-0.161008	0.090423	0.303024	0.037283	0.582403	0.758525	0.292285
CCDC136	0.0955763	0.100172	0.0129032	-0.207903	0.745168	0.733313	0.96508	0.475705
CCDC137	-0.334139	-0.35145	0.214279	0.311487	0.242962	0.21788	0.461963	0.278331
CCDC138	0.275035	0.306759	-0.501673	-0.528453	0.341264	0.286076	0.0675864	0.0520546
CCDC14	0.205468	0.327236	-0.569876	-0.578558	0.481005	0.253434	0.0333736	0.0301933
CCDC141	0.664402	0.18302	-0.31879	-0.486972	0.00954648	0.531133	0.266613	0.0773926
CCDC142	0.306875	0.342484	-0.554019	-0.69882	0.285886	0.23066	0.039813	0.00542481
CCDC146	0.569477	0.275707	-0.46554	-0.431617	0.0335253	0.340038	0.0934292	0.123309
CCDC148	0.0268367	0.439705	-0.414956	-0.508851	0.927439	0.115666	0.140116	0.063135
CCDC149	-0.0900248	-0.208574	-0.0775022	-0.245645	0.75956	0.474249	0.792284	0.397269
CCDC15	-0.470443	-0.913587	0.812727	0.438658	0.0895725	4.98e-06	0.000410556	0.116636
CCDC150	0.468205	0.723285	-0.666494	-0.58772	0.0913189	0.0034614	0.00924229	0.0270882
CCDC151	0.515084	0.022683	0.134642	0.0922351	0.0594439	0.938649	0.646297	0.753821
CCDC152	0.234194	0.0739356	-0.304602	-0.153822	0.420314	0.801666	0.289652	0.599561
CCDC153	0.23887	-0.355794	0.42443	0.0374033	0.410822	0.211849	0.130382	0.898984
CCDC154	0.635479	0.506326	-0.645802	-0.601186	0.0145937	0.0646762	0.0126023	0.0229655
CCDC155	-0.369629	-0.456832	0.507526	0.371863	0.193349	0.10056	0.0639409	0.190461
CCDC157	-0.0710631	-0.28057	0.244502	0.250229	0.809239	0.331237	0.399538	0.388232
CCDC158	0.277397	0.33359	-0.508966	-0.522633	0.336964	0.243785	0.0630655	0.0551844
CCDC159	-0.46409	-0.797743	0.90292	0.601682	0.0945912	0.000629289	9.78e-06	0.0228235
CCDC160	0.790789	0.708166	-0.703587	-0.522909	0.000758411	0.00459268	0.00498685	0.0550331
CCDC166	-0.280502	-0.373449	0.547322	0.27095	0.331358	0.188429	0.0427904	0.348771
CCDC167	-0.344703	0.0312019	0.111352	0.658555	0.227455	0.915672	0.704705	0.0104375
CCDC168	-0.638626	-0.204622	0.123739	-0.113875	0.0139629	0.482851	0.673426	0.698296
CCDC169	0.206111	0.00875024	-0.211369	-0.517845	0.479603	0.976316	0.468211	0.0578596
CCDC17	0.544316	-0.0740937	0.0692898	-0.232345	0.0441785	0.801249	0.813923	0.424098
CCDC170	-0.145636	-0.227258	0.0606387	-0.0857165	0.619346	0.434597	0.836851	0.770779
CCDC171	0.541163	0.682817	-0.867541	-0.747243	0.0456699	0.00711841	5.83e-05	0.00212867
CCDC172	0.266307	-0.0018497	-0.143281	0.0884349	0.357414	0.994993	0.625083	0.763695
CCDC173	0.658628	0.365611	-0.242668	-0.264422	0.010426	0.198612	0.403195	0.360957
CCDC174	0.0571983	0.276123	-0.0361309	0.107386	0.846003	0.339279	0.902405	0.714813
CCDC179	-0.426582	-0.56006	0.618936	0.199285	0.128236	0.0372606	0.0182749	0.494584
CCDC18	0.44416	0.580435	-0.726497	-0.652656	0.111596	0.0295367	0.00325215	0.0113999
CCDC181	0.725013	0.682735	-0.757453	-0.774794	0.00334753	0.00712806	0.00170284	0.00113665
CCDC183	-0.0446967	-0.378133	0.432484	0.420673	0.879407	0.182506	0.122473	0.134187
CCDC184	-0.0863517	-0.0272391	0.207288	0.232066	0.769122	0.926354	0.47704	0.424669
CCDC186	0.265416	0.374044	-0.584856	-0.722366	0.359085	0.18767	0.028032	0.00352313
CCDC187	0.771648	0.381861	-0.487934	-0.515591	0.00122621	0.177879	0.0767219	0.0591508
CCDC189	-0.439839	-0.727187	0.821731	0.815912	0.115542	0.00320856	0.000311884	0.000373136
CCDC190	0.902047	0.552672	-0.596913	-0.554342	1.03e-05	0.0403994	0.0242188	0.0396735
CCDC191	0.648813	0.739626	-0.853656	-0.721507	0.0120628	0.00249809	0.000102682	0.00358164
CCDC192	-0.201879	-0.240627	0.0335229	0.12411	0.488865	0.407284	0.909422	0.672497
CCDC198	0.612949	0.960959	-0.858147	-0.486983	0.0197673	4.7e-08	8.6e-05	0.0773851
CCDC22	-0.644319	-0.920103	0.960382	0.739218	0.0128748	3.16e-06	5.13e-08	0.0025192
CCDC24	0.257084	0.564364	-0.381764	-0.0761697	0.374925	0.0355173	0.177998	0.795786
CCDC25	0.318963	0.146323	-0.334327	-0.267653	0.266339	0.617677	0.24268	0.354897
CCDC27	-0.0917529	0.0973596	-0.0750937	-0.39785	0.755072	0.740561	0.798617	0.158896
CCDC28A	-0.153418	-0.363463	0.248304	0.252136	0.600533	0.201462	0.392013	0.384505
CCDC28B	0.0350248	0.151845	0.0836752	0.171099	0.90538	0.604318	0.77611	0.558651
CCDC3	0.0177338	-0.0628163	0.0274248	0.22148	0.952019	0.831067	0.925853	0.446678
CCDC30	0.652269	0.236328	-0.390398	-0.595174	0.0114653	0.415967	0.167569	0.0247433
CCDC32	-0.0461322	-0.242721	0.461522	0.713637	0.875561	0.40309	0.0966745	0.00415411
CCDC33	0.649326	0.0986708	-0.0424251	-0.0844629	0.0119726	0.737179	0.885498	0.774052
CCDC34	-0.603786	-0.806284	0.912357	0.706466	0.0222272	0.000495493	5.41e-06	0.00473608
CCDC38	-0.178581	0.0175759	-0.220034	-0.373532	0.54131	0.952446	0.449727	0.188323
CCDC39	0.534082	0.275981	-0.477879	-0.692715	0.0491518	0.339538	0.0839386	0.00602893
CCDC40	0.821108	0.252034	-0.303148	-0.426493	0.000318026	0.384704	0.292078	0.128324
CCDC43	0.335336	0.363878	-0.554659	-0.633449	0.241172	0.200909	0.0395367	0.015012
CCDC47	0.0476865	0.0925368	-0.332274	-0.350146	0.871399	0.753038	0.245765	0.21971
CCDC50	0.267751	0.58333	-0.784464	-0.497361	0.354714	0.0285447	0.000893516	0.0703649
CCDC51	-0.714801	-0.525664	0.66461	0.800327	0.00406525	0.053538	0.00951589	0.000586072
CCDC58	-0.385566	-0.359692	0.325781	0.56825	0.173355	0.206529	0.255676	0.0339955
CCDC59	0.35426	0.63504	-0.681108	-0.661942	0.213967	0.0146833	0.00732104	0.00991392
[truncated: 18,707 more rows]
